# Supplementary material for: Differences in expression rather than methylation at placenta-specific imprinted loci is associated with intrauterine growth restriction
Source: Clin Epigenetics. 2019 Feb 26;11:35. doi: 10.1186/s13148-019-0630-4 (PMC6390544; doi:10.1186/s13148-019-0630-4)
Supplement: Supplementary file 2 — Details of the primers used for PCR amplifications in this study. (XLSX 27 kb) [file 13148_2019_630_MOESM2_ESM.xlsx]

## Sheet: Expression studies - primers
qRT-PCR (not Fluidigm)
Gene	SNP		Sequence (5' -> 3')
RPL19		qRT - Forward	GCGGAAGGGTACAGCCAAT
(Reference gene)		qRT - Reverse	GCAGCCGGCGCAAA
H19		qRT - Forward	AACCCACAACATGAAAGAAATGG
		qRT - Reverse	AGAGGGTTTTGTGTCCGGATT
IGF2		qRT - Forward	TCCTGGAGACGTACTGTGCTACC
		qRT - Reverse	CAGGTGTCATATTGGAAGAACTTGC
MEST		qRT - Forward	CTGGCCAGCTCTGCACGGCTGC
		qRT - Reverse	ATGTGCAGGTACGCAGCAAGCA
SNU13		qRT - Forward	CAGACCGTCCAAACCGACAC
		qRT - Reverse	AGCTTCTTGGTGAGGTGGGCA
Pyrosequencing
H19 Rsa1	rs2839704	Forward	TGTCGGTCGGAGCTTCCAGACT
		Reverse	[Btn]TTCCCCCGTCCCTTC
		Seq(P) - Forward	CAAGGTGGCTCACACTCACGCAC
Fluidigm
Gene	Probe ID		Sequence (5' -> 3')	Target transcript
DIRAS3	18	Forward	TTCTAGGCTGCTTGGTTCGT	Imprinted isoform
		Reverse	TGCACAAGTTCTCCCACACT
ZDBF2	29	Forward	CGTGTGCAGTATAATAACCTGGAA	All imprinted isoforms
		Reverse	AGCTTCCATCGGGAATCAT
FAM50B	24	Forward	GTGGGTGGTTCTCGTGGA	Imprinted isoforms
		Reverse	GCATGGTGCCCTTGTACTG
IGF2R	20	Forward	TCTCCAGTGGACTGCCAAGT	All isoforms
		Reverse	GTGCTTAGGCCAGTCAGGTC
GRB10	3	Forward	CTGGGTCCTCTCAGTGAAGC	Multiple isoforms
		Reverse	TGTCTGCTCCACCTTGTCCT
PEG10	82	Forward	GGACCCCATCCTTCCTGT	Imprinted isoform
		Reverse	TTCAAAACCCGCTTATTTCG
SGCE	87	Forward	ACATCACATCGGCCCTAGAC	Imprinted isoforms
		Reverse	TCTGCACCAACCATGACATAA
MEST	6	Forward	GACGGGAACTTAGTCATTGACAG	All isoforms (both imprinted and biallelic)
		Reverse	TCCAATGGCCCATAGATAAAA
INPP5F	13	Forward	TGGATGTGCTGTTACTGCTTTC	All isoforms
		Reverse	TTCCAGGTTTTCTAGACTTAGTCGTT
SLC22A18	59	Forward	CAGTTCCCTGGCTACCTGAG	One isoform
		Reverse	GGGGTGCTGAGTCACTGG
RB1	35	Forward	CTTCCTCATGCTGTTCAGGAG	All isoforms
		Reverse	TGCATGAAGACCGAGTTATAGAAT
MEG3	51	Forward	TGCGAAGGAAAAACACACTG	Half of all isoforms due to primer in alt exon
		Reverse	GAGGAGGCACTGGAGGATG
DLK1	68	Forward	GACGGGGAGCTCTGTGATAG	All isoforms
		Reverse	TCATAGAGGCCATCGTCCA
SNRPN	29	Forward	CTGATTCCAAGCAAAAACCAG	All isoforms of SNRPN and SNURF
		Reverse	AGGTTCTCCTAGAAACAATGCAA
IGF1R	7	Forward	TTCAGCGCTGCTGATGTG	All isoforms
		Reverse	AAGTTCCCGGCTCATGGT
ZNF597	55	Forward	CAGCAAAGATGGTACAAAAGAGTC	Imprinted isoform
		Reverse	GCTGATTAATCTCAGGCTTGC
NAA60	7	Forward	TCGAAAGAAAATCGGTAACAAAA	Imprinted isoform only
		Reverse	ACCACCTCTGTCATTCACACTC
ZNF331	69	Forward	GGACTCTGCTCCGTGAGG	Imprinted isoform 2 only
		Reverse	GCCTGACCCTTTCAGATGTTT
PEG3	65	Forward	AAGGATCCTGTTCCCAGACA	Imprinted alternative PEG3/ZIM2 transcripts
		Reverse	TGGAGGCAGCATTTCTCTAAG
L3MBTL1	68	Forward	AAGAAGGAATGCTGGTCGTG	All isoforms
		Reverse	AAGCCATTCTTGTTGTGAGTGA
WRB	15	Forward	AATGGAGAGTTGTCCCTACTGTG	Imprinted isoform only
		Reverse	GGATCTCCGCTCTCATCTGT
SNU13/NHP2L1	49	Forward	ACTGGACCTCGTTCAGCAGT	All isoforms (both imprinted and biallelic)
		Reverse	GCCATCACGATGAACTCAGA
AGO1	32	Forward	CACGGGTATATGGGATGGAA	Imprinted isoform only
		Reverse	AGGTGCCTGGAACACCTG
ADAM23	59	Forward	GCACAAGAGGAGTTGGTGTG	All isoforms
		Reverse	GCCAGGCTCTGCGATAATAC
GPR1-AS	27	Forward	AAGCACGGAGAGACTTCTTGA	Imprinted isoform only
		Reverse	CTCCTCGGATATCCCCAAA
RHOBTB3	41	Forward	CCACCTCAACTTGAACAACCA	All isoforms
		Reverse	GGCAGCAGAACAGCAAGTTA
LIN28B	49	Forward	AGAAAAGAAAACCAAAGGGAGATAG	All isoforms
		Reverse	GAGGTAGACTACATTCCTTAGCATGA
AIM1	27	Forward	GAAGGATGTATCAAATGCAGGA	All isoforms
		Reverse	CTTGGAGCCAGATGTTACCAG
ZFAT	38	Forward	GTCACAAACTCCTTCACACTGC	All isoforms
		Reverse	GGGCCGCTGTGTAGTCAC
GLIS3	18	Forward	GCATGTCAGGGTCACATACTTTA	Both imprinted isoforms
		Reverse	GAGGCCCAAAGCCAAGAG
JMJD1C	87	Forward	TTCCTTAAATGGATACAGAGTGAGAG	All isoforms
		Reverse	GGATCGACATTCTGTGGTTCT
ZC3H12C	86	Forward	GCAGCAATGTGGCAATGA	All isoforms
		Reverse	TGGCCTCTTTCCAAAAACC
CMTM3	18	Forward	CTTTCCTCTGCTCTCTCAAAGG	Imprinted isoform only
		Reverse	CCACATAGCAGATAAAAGTGATGAAT
DNMT1	9	Forward	ACCAAGAACGGCATCCTGTA	All isoforms
		Reverse	CACGGGACTGGACAGCTT
ZHX3	64	Forward	GAGCCCTTTGACACATCGAG	All isoforms
		Reverse	TCAGATCAAATTCAGTCTGTTTCG
MRPL19	42	Forward	GGAATGTTATCGAAGGACAAGG
		Reverse	CAGGAAGGGCATCTCGTAAG

## Sheet: Methylation studies - primers
Ubiquitous DMRs - Pyrosequencing
Region	SNP		Sequence (5' -> 3')
MEST		Forward	TYGTTGTTGGTTAGTTTTGTAYGGTT
		Bio - Reverse	[btn]AAAATAACACCCCCTCCTCAAAT
		Seq(P) - Forward	GAGTTGGGGTTGTTTTTG
H19		Forward	AGGTGTTTTAGTTTTATGGATGATGG
(CTCF)		Out - Forward	TTGATTTATTTTAGGGTGTATTGTTGAAG
		In - Forward	AATAATGAGGTGTTTTAGTTTTATGGATG
		Reverse	CCATAAATATCCTATTCCCAAATAACC
		Bio - Reverse	[btn]TCCTATAAATATCCTATTCCCAAATAACC
		Seq(P) - Forward	TAGTGTAGGTTTATATATTA
H19		Forward	GTTTGTTAGTAGAGTGYGTTYGYGAGTYG
(Promoter)		Bio - Reverse	[btn]ATAACACAAAAAACCCCTTCCTACCACCATCAC
		Seq(P) - Forward	GTTTTTAGATAGGAAAGTGG
H19		Bio - Forward	[btn]TTTTTTTTTTGAGAGATTTA
(Gene body)		Reverse	CCRAACCCTACACAAACACTTACC
		Seq(P) - Reverse	CTTACCAAAATAACTCACACTC
MCTS2		Bio -Forward	[btn]GATTTTTATTGGAGAGGAATTAGTAG
		In - Forward	GGAAGTTGTTAGATTTTA
		Out - Reverse	CTAAATACAATTAAACACACTTTCC
		In - Reverse	CATCAAACTTCTTAAACATAATCC
		Seq(P) - Reverse	TAAAATCTAACAACTTCC
SNU13		Forward	GGAGATAATGGTTTAGTAGGAATATTTATT
		Bio - Reverse	[btn]TCTTCCTAATTATCCTAAAACCAAAAC
		Seq(P) - Forward	TTTAAGAGTAGGAAG
Placenta-specific DMRs - Pyrosequencing
GPR1-AS	rs16838074	Forward	GTTTAAGTTTGTGTTTATAAAGGG
		Bio - Reverse	[Btn]AAAAAAAAACTCTACTCCTCTCAATATCTC
		Seq(P) - Forward	GTTTAAGTTTGTGTTTATAAAGGG
MCCC1	rs937652	Bio - Forward	[Btn]GATTTTTTAGTATAGAGGTAGT
		Reverse	CTCTAATCTTTAATTAATATTC
		Seq(P) - Reverse	CAACCCAAAAATAAACTCAAACTC
LIN28B	rs9404590	Out - Forward	TATTATTTTGGGGAAAGTGTGTTAAGGT
		In - Forward	ATATTTTGAAGTGTTTTTGTTGTAA
		In - Reverse	CTAAACTATCTTCCAACAAACC
		Bio- Out - Reverse	[Btn]CATACCTAAAACTAAACTATCTTCC
		Seq(P) - Forward	GTTTTGTATTTGTTTTTATGT
ZC3H12C		Bio - Forward	[btn]TGGCGGTTTTTAGGTTTGTTTT
		Reverse	AAAAAATACGCTAAACTTTCC
		Seq(P) - Reverse	CCTAAACCTAAAAATCACAC
AIM1	rs11152999	Forward	TTTGAGTAAGATTGAGGGGGTATAA
		Bio - Reverse	[Btn]CCCTCTTAAATAAAAACTCCTTAAC
		Seq(P) - Forward	GATATGGAGAAGAGGTTTAG
AGBL3		Forward	GATTGGTTTGTTAGAGGATT
		Bio - Reverse	[btn]CACTCACTCCTAAACACCTTA
		Seq(P) - Forward	GAGGTATGTAGAAGTAAGG
ZFAT	rs12546315	Forward	AAGGTTTTTATTTTTTAAAGTTGGAA
		Bio - Reverse	[Btn]CATAACCAAAAACCCTACTAAAAAC
		Seq(P) - Forward	TTTAGATTTAGGGTAAGGGGGT
GLIS3	rs7852293	Bio - Forward	[Btn]TTGGATGGGGGTTTTTATTTT
		Reverse	CTCTAAACTTTAACTCCCCCACAC
		Seq(P) - Reverse	CTATAACATCCACTTACCAAATAAC
DNMT1	rs8112895	pyro Out - Forward	GAGATGTATAGTTTTGGGGGAAAGG
		In - Forward	GGTATTGAGGGATTTTTTATTATAGAAG
		In - Reverse	TCTTCAAACTTCGATAAAC
		Bio Out - Reverse	[btn]AAATCCCCTTCTTCAAACAA
		Seq(P) - Forward	GAGGGATTTTTTATTATAGAAG
C19MC	rs6509806	Forward	GGTTGTTTATGTATTTTTTTA
		Bio - Reverse	[Btn]CAAATTCTAATCCCTCAAAAAAAAACC
		Seq(P) - Forward	GTTTTTTGAAGTTTTTT
DCAF10		Forward	AATTTTCGTATTATGATTAGTTTTTA
		Bio - Reverse	[Btn]CTAAACTAAAAATTCCAAAAAC
		Seq(P) - Forward	GGATTTGGTGTATTTTAGT
ZNF396		Forward	GTTTTTTTAGGGTTTTTAGG
		Bio - Reverse	[Btn]AATTCACCTAACAAAACAAA
		Seq(P) - Forward	GGGTGGTGGAAGGGGGA
FAM174B		Out - Forward	GTTAGTGTTTAGTATTAGTAGAAAG
		pyro In - Forward	GTAGGGTAGGAGGTATATG
		Bio - Out - Reverse	[Btn]TTTACCACCCTCCTCAT
		Seq(P) - Forward	TTAGGGTATTTGTGCGTGT
N4BP2L1		Forward	TAATTTTTAGAGGTTGGGTAT
		Bio - Reverse	[Btn]CTAACAACCCRCTTTAAAAATC
		Seq(P) - Forward	GTAGTTGTTAAAGTAA
THAP3	rs12746591	Forward	GTTATTTTTGTTGGGGGTAGTTA
		Bio - Reverse	[Btn]CCCTCTAAACCCAAAACCTC
		Seq(P) - Forward	TAGGAAGTAGTTTATTTT
RHOBTB3		Forward	AGAGTAGTTTGTTGTTGAA
		Bio - Reverse	[Btn]ATTTAAAAATTTAACCCATATA
		Seq(P) - Forward	GTTTGGGAATGTTAAGTTGG
SCIN	rs2240572	pyro Out - Forward	TTGTAGGTTTGGAGGATTGAGAAGTT
		In - Forward	TTGAGAAGTTGGAGTTGGTGT
		Bio - Out - Reverse	[Btn]CCTACAAATCTCAAACCCCTAC
		Seq(P) - Forward	GGATGTTTATTTGGTGTTGT
ST8SIA1	rs3803101	pyro Out - Forward	TAGTTTTTTATGTATATATATTTTTGGTT
		In - Forward	ATTTTTGGTTTTTTTATTTGTAAA
		Bio - Out - Reverse	[Btn]CCACATATTTAAAAAAAAACC
		Seq(P) - Forward	GATTTATGGTTATGGT
CMTM3		Forward	GGATAGGAGGGGTGGTTAAGAAAG
		Bio - Reverse	[Btn]TCCACCTTCTTCTTCACCCTAAT
		Seq(P) - Forward	GATAGTTTTTTTGGATAGGG
TET3	rs1667618/	Forward	TTTTTYGGTAAGATTTTTYGT
	rs1723289	Bio - Reverse	[Btn]CTCCTCCTTCCRATCCCTCCTCAAC
		Seq(P) - Forward	GAATGGTCGGTTATTT
ZHX3	rs62208470	pyro Out - Forward	GTTATTATTTTTCGGGTTTTAGG
		Seq (P) - In - Forward	GGGGTTTTAGGGGTTAGGGTAG
		Bio In - Reverse	[Btn]TCCCAACAAAATACAAAAACCCT
		Out - Reverse	AAACATAAACTACCACATCCCAACA
AGO1		Out - Forward	GTTTTGTTTTATTTATATTATTG
		In - Forward	GGTTTTAAGGTATTTTTATTGG
		In - Reverse	AAAACCTAAATACCCCACACTCT
		Bio Out - Reverse	[Btn]TTCCCCCTCCTAAAAACCCTT
		Seq(P) - Forward	TTTTTTTATTGGTTTTTGT
JMJD1C	rs1054693	Out - Forward	TGGGTTTTGTTTTAGTTTTTTTGTGT
		pyro In - Forward	TTTGGGAGTTTAAAGGAGTGTTT
		In - Reverse	CTTACCCACCAACTCTACCC
		Bio Out - Reverse	[Btn]CTATCCCTATATAACACRACTC
		Seq(P) - Forward	GGGGTAGAGCGGTCGGT
SH3BP2	rs28562583	Forward (unmeth)	TATTGAGTTTTGGTTTTTGAGTTTT
		Forward (meth)	TATCGAGTTTCGGTTTTCGAGTTT
		In - Reverse	CCRACCTAAATCCCCCATCC
		Out - Reverse	[btn]CTACCCRCAAATCRACAAACCC
		Seq(P) - Forward	GAGTTTTTGGATTAGGG
FAM149A	rs907438	pyro Out - Forward	TYGTTTGAGTTGGGTTAGT
		In - Forward	GGGTGGGGAGTTTTAGTTTYGG
		bio In - Reverse	[btn]AATACCTACAAAAAAACCC
		Out - Reverse	CTAACCCAACACCAACAAATCCC
		Seq(P) - Forward	GGGGGTTGCGAGTATAG
MOCS1	rs575925610	pyro Out - Forward	GGTAAGGTTGAAAGGTATTAAG
		In - Forward	GGATTTAAAGTTTTAGTTTTTTG
		Bio - In - Reverse	[Btn]TACCCTTTTCCCCCAATAACT
		Out - Reverse	AAACAAAAATAACCCCRACA
		Seq(P) - Forward	GGGATTTTTAGGAATTTT
PAK1		pyro - Forward	TAAGGTAAGAGGAAAGTAAGATAT
		Bio In - Reverse	[Btn]CAAAAACCTTATAAATACCC
		Out - Reverse	CTAAACTACCAAAAACCCAACC
		Seq(P) - Forward	TATTATTTGGTGGGGAAGGTTAGT
OPCML1	rs72653405	Out - Forward	GTTAGGGATGGAGTTGTTGTTATG
		In - Reverse	ATTTATTAAATCACACACATAAACAA
		Bio Out - Reverse	[Btn]ATACAAAAACTATCATAAAAAACTA
		Seq(P) - In - Forward	GGGGTTGTTTTYGGGAGGAAGG
ZNF385D	rs62236195	pyro Out - Forward	GTTGTTAATTTAGGGTGGGGTG
		In - Forward	GTATTTTTAGTTTTGATGTTATAGG
		Bio In - Reverse	[Btn]AAACAAAACCCTTTCATACTACA
		Out - Reverse	ACATCAACTCTCACCCAAAACTAA
		Seq(P) - Forward	TTTTAGTTTTGGAAAGGTAGTTT
R3HCC1	rs4265198	Out - Forward	GGTTAATAATTTTTATTTGAGAGGG
		In - Forward	GTGTAATTTGGTTTTTTTTGTTTG
		In - Reverse	CTCATACCTATAATCCCAACACT
		Out - Reverse	ACTTACTAAACAAATTACACTTTA
		Seq(P) - Forward	AAATCAAAACACAAACCC
Bisulphite PCR
LIN28B	rs314280	Out - Forward	TGAAATATAAAGGTAATTTGT
		In - Forward	TGGAAAATTTAAAATTTATGTTAAT
		Reverse	CTAAACTATCTTCCAACAAACC
LIN28B	rs9404590	Out - Forward	TATTATTTTGGGGAAAGTGTGTTAAGGT
		In - Forward	ATATTTTGAAGTGTTTTTGTTGTAA
		In - Reverse	CTAAACTATCTTCCAACAAACC
		Out - Reverse	CATACCTAAAACTAAACTATCTTCC
R3HCC1	rs4265198	Out - Forward	GGTTAATAATTTTTATTTGAGAGGG
		In - Forward	GTGTAATTTGGTTTTTTTTGTTTG
		In - Reverse	CTCATACCTATAATCCCAACACT
		Out - Reverse	ACTTACTAAACAAATTACACTTTA
GPR1-AS	rs16838074	Forward	GTTTAAGTTTGTGTTTATAAAGGG
		Reverse	AAAAAAAAACTCTACTCCTCTCAATATCTC
ZDBF2	rs10208513	Forward	TTTTAAAGTGTTGGGATTATAGGTATGAG
(DMR)		Reverse	CTTCCTTAAATAAACAAACCATCATACTC
ZDBF2		Forward	GTTTATGAGTTTAGTTATTTTTGTTGG
(Promoter)		Reverse	TTACAACCCTAATAAAAATTTAACRTC
ADAM23	rs10932151		GTTGGTAATTTGAATGAGGAG
(Promoter)			CCCAAACTTCACATACCCTC
Other primers associated with methylation estudies
pGEM-T vector		Forward	GATGGTGCTGCAAGGCGATTAAGTTG
		Reverse	ATGTTGTGTGGAATTGTGTAGCGGA
		Seq(S) T7	TAATACGACTCACTATAGGG

## Sheet: ChIP primers
Region	SNP		Sequence (5' -> 3')
MEST		ChIP (SNP) - Forward	GACTCCGGCTTCCCTCTG
(DMR)		ChIP (SNP) - Reverse	GGTCACATCGCCGTTCTCACTC
SNURF		ChIP (SNP) - Forward	AGCACCACCACCAAGTAGGCAA
(DMR)		ChIP (SNP) - Reverse	CGGCGGTGGGCATTGGCAGC
GAPDH		ChIP - Forward	GACCCCTTCATTGACCT
		ChIP - Reverse	CCACCACCCTGTTGCTG
SAT2		ChIP - Forward	CATCGAATGGAAATGAAAGGAGTC
		ChIP - Reverse	ACCATTGGATGATTGCAGTCAA
LIN28B	rs9404590	ChIP (SNP) - Forward	AGTGGTTTACCAAAACGCGGCGGA
(DMR)		ChIP - Forward	ACGTTTGCCATCGCGGCTTCCCGA
		ChIP - Reverse	CAAGAAAATGAGCACCCCCACC
RH3CC1	rs11546682	ChIP (SNP) - Forward	GTTTCTAAGGCCCTTTCGGTG
(DMR)		ChIP - Forward	CTCTCCCACCTGTCACCCTGGC
		ChIP - Reverse	AAGCGGTCCAGTTCCTCCTGGAT
GPR1-AS1	rs16838074	ChIP (SNP) - Forward	TCCGCACTAACCTGGTTAAGGCT
(DMR)	rs111652878	ChIP (SNP) - Reverse	GTGACAGGCTTTGAGGGGCTGG
		ChIP - qPCR - Reverse	GTAAGCCGGCCGCCTGACCTG
ZDBF2	rs34523400	ChIP (SNP) - Forward	TGGATTAATTTGGGGATACCGA
(DMR)		ChIP (SNP) - Reverse	GAATTCATTCCCTGACCCCTG
		ChIP - qPCR - Forward	ACCATCGTGGTGACGCAGGA
ZDBF2		ChIP - qPCR - Forward	CCAGACCTAGGCCTTTCCCA
(Promoter)		ChIP - qPCR - Reverse	CGATGGCGTAACACGACCAC
ADAM23	rs10932151	ChIP (SNP) - Forward	TACCTCCCCGGCTGCAATCTCC
(Promoter)		ChIP (SNP) - Reverse	GCCAGAAGAAAGAGAGTACG
