# Supplementary material for: Differences in expression rather than methylation at placenta-specific imprinted loci is associated with intrauterine growth restriction
Source: Clin Epigenetics. 2019 Feb 26;11:35. doi: 10.1186/s13148-019-0630-4 (PMC6390544; doi:10.1186/s13148-019-0630-4)
Supplement: Supplementary file 3 — HM450k Infinium probe IDs and β values at known imprinted regions. The methylation β values for each of the probes within (A) ubiquitous and (B) known placenta-specific imprinted DMRs. (XLSX 1048 kb) [file 13148_2019_630_MOESM3_ESM.xlsx]

## Sheet: PL-specific DMRs
chr	pos	UCSC_RefGene_Name	PL1	PL3	PL5	PL7	PL9	pl34	pl35	4003	4006	4007	4015	4018	4023	4024	4027	4028	4029	4031	2000	2004	2006	2007	2008	2012	2013	2014	2017	2020	2025	2029	2034	2001	2048	2052	2055	PL58	PL172	2028	2030	PL37	PL45	PL55	PL64	PL109	PL160	pl216	2026
chr1	6684957	THAP3	0.571586	0.509675	0.517281	0.500324	0.544748	0.572593	0.41651	0.499438	0.482814	0.450647	0.478796	0.460614	0.499309	0.518976	0.524838	0.443784	0.478983	0.511224	0.503369	0.455276	0.532202	0.551492	0.482878	0.447452	0.528235	0.406527	0.407758	0.487825	0.492775	0.553443	0.458198	0.498986	0.529053	0.521792	0.430024	0.453301	0.356205	0.480906	0.557646	0.48281	0.550409	0.438757	0.520679	0.376845	0.53765	0.379032	0.428675
chr1	6685072	THAP3	0.459945	0.384743	0.400049	0.436525	0.152802	0.432285	0.0594683	0.241584	0.393405	0.392282	0.402181	0.41736	0.387179	0.418653	0.419483	0.303099	0.385923	0.38635	0.360675	0.179475	0.400747	0.445749	0.386282	0.310833	0.414826	0.0622725	0.227009	0.401933	0.434044	0.452198	0.295696	0.38294	0.409086	0.464063	0.0891801	0.239968	0.0582261	0.372401	0.412561	0.182955	0.497788	0.0580271	0.40348	0.0687342	0.465061	0.208837	0.0607011
chr1	6685087	THAP3	0.493975	0.429057	0.422623	0.460345	0.194356	0.463672	0.0650038	0.278578	0.431107	0.44708	0.454024	0.450872	0.435767	0.442028	0.451072	0.350637	0.422305	0.438886	0.420667	0.191032	0.448971	0.466677	0.417102	0.365881	0.462237	0.0668335	0.264537	0.443565	0.481326	0.493506	0.380123	0.423261	0.486001	0.498899	0.100534	0.269909	0.0690083	0.432313	0.455111	0.253586	0.530325	0.0883937	0.462822	0.101475	0.513641	0.249178	0.079417
chr1	6685149	THAP3	0.527324	0.468411	0.515028	0.503311	0.180944	0.513781	0.0366456	0.321229	0.488477	0.474911	0.489608	0.441675	0.44272	0.470107	0.49319	0.39992	0.465478	0.453734	0.472174	0.257235	0.469402	0.509185	0.463149	0.384327	0.464473	0.0166632	0.35285	0.458136	0.484663	0.494771	0.446185	0.452271	0.472397	0.5168	0.085471	0.315954	0.0334767	0.456587	0.537247	0.330888	0.552627	0.0444555	0.472673	0.0735463	0.533864	0.330505	0.0437894
chr1	6685162	THAP3	0.605951	0.583977	0.582301	0.58502	0.1739	0.641126	0.028515	0.450569	0.589678	0.580331	0.608613	0.593042	0.584781	0.597767	0.599828	0.496953	0.581813	0.589425	0.551191	0.337478	0.567332	0.606875	0.573387	0.552597	0.615017	0.0247211	0.460551	0.57585	0.621696	0.610673	0.557184	0.573637	0.590926	0.628897	0.0681393	0.403868	0.0306407	0.580041	0.595803	0.352573	0.663601	0.057538	0.530015	0.0733907	0.620671	0.431906	0.0262421
chr1	6685575	THAP3	0.560308	0.517434	0.512931	0.539807	0.147972	0.555715	0.0419028	0.389382	0.522157	0.500415	0.545825	0.502242	0.523719	0.52293	0.513025	0.425254	0.534874	0.504727	0.47325	0.329514	0.512498	0.554312	0.516169	0.412468	0.522016	0.0271216	0.347691	0.486404	0.550419	0.522993	0.457857	0.483044	0.508535	0.541943	0.0453809	0.297929	0.0307383	0.522524	0.524974	0.228287	0.538977	0.0450715	0.454459	0.0236785	0.524439	0.37613	0.0394573
chr1	6685935	THAP3	0.34304	0.285614	0.298322	0.321347	0.141826	0.401306	0.0485167	0.144315	0.333964	0.303872	0.321425	0.286287	0.331093	0.332192	0.317146	0.213536	0.324279	0.29404	0.292206	0.129229	0.255829	0.345004	0.295238	0.220191	0.32823	0.0648921	0.151916	0.324221	0.356697	0.315128	0.248073	0.264196	0.372328	0.343753	0.0634066	0.136695	0.0727662	0.314997	0.306498	0.125308	0.326311	0.0569267	0.322494	0.0637864	0.312501	0.157699	0.064335
chr1	36348937	EIF2C1;EIF2C1	0.561149	0.589767	0.597812	0.174192	0.48283	0.60026	0.197765	0.203542	0.384539	0.42668	0.569867	0.48005	0.584505	0.582438	0.577141	0.580584	0.596328	0.557481	0.578446	0.581333	0.606817	0.595988	0.576628	0.574395	0.59867	0.618045	0.571774	0.597579	0.590509	0.499239	0.597475	0.581417	0.574421	0.591341	0.567089	0.426289	0.526334	0.59335	0.591914	0.530186	0.620449	0.131637	0.44923	0.562255	0.551113	0.537096	0.553959
chr1	36348944	EIF2C1;EIF2C1	0.412332	0.443564	0.469697	0.0785024	0.46341	0.47986	0.0927085	0.102968	0.246398	0.283655	0.449416	0.365829	0.457768	0.444294	0.475221	0.460827	0.437787	0.403825	0.434069	0.462634	0.479604	0.467207	0.441554	0.424915	0.485081	0.461627	0.427328	0.438651	0.447737	0.375972	0.462267	0.422706	0.438848	0.437602	0.418219	0.385016	0.48267	0.416274	0.427762	0.488403	0.56954	0.0841564	0.504209	0.481453	0.477739	0.431363	0.434365
chr1	36348991	EIF2C1;EIF2C1	0.499362	0.56171	0.536203	0.0243986	0.495531	0.588922	0.0544389	0.100685	0.221209	0.200354	0.554165	0.306741	0.540509	0.510339	0.515548	0.521088	0.493142	0.481487	0.542039	0.495033	0.5346	0.544117	0.516385	0.552354	0.526201	0.540775	0.484197	0.538103	0.528881	0.344903	0.564993	0.542954	0.485731	0.475871	0.499902	0.261351	0.466833	0.50687	0.496596	0.563698	0.601548	0.0354213	0.449836	0.526848	0.585791	0.449852	0.555769
chr1	36349271	EIF2C1	0.327624	0.378125	0.353836	0.0373603	0.407216	0.441331	0.0655574	0.0551449	0.0685617	0.086733	0.389259	0.156553	0.367822	0.373309	0.398577	0.33584	0.410186	0.306005	0.352568	0.374266	0.38097	0.419577	0.31903	0.332925	0.433214	0.371171	0.356403	0.379274	0.348411	0.1752	0.404484	0.346239	0.340148	0.369837	0.312449	0.133097	0.343391	0.312553	0.344627	0.389019	0.458902	0.0612538	0.394902	0.380608	0.358625	0.334642	0.316088
chr1	36349543	EIF2C1	0.406274	0.501421	0.527535	0.00966253	0.60358	0.527554	0.0407458	0.0396835	0.0669026	0.0847606	0.542849	0.198161	0.503818	0.501946	0.519695	0.489443	0.459611	0.382701	0.499539	0.430918	0.507987	0.534179	0.433667	0.457579	0.515464	0.485905	0.411056	0.495634	0.446761	0.168382	0.528079	0.425177	0.482401	0.468251	0.434956	0.21209	0.430197	0.430942	0.444034	0.530501	0.606964	0.0136986	0.433459	0.57361	0.480594	0.416631	0.450645
chr1	36349730	EIF2C1	0.418074	0.477351	0.441683	0.19627	0.510811	0.482567	0.222976	0.237737	0.242024	0.280516	0.417222	0.319037	0.462534	0.432395	0.420256	0.435325	0.422804	0.399169	0.4539	0.43391	0.480722	0.448953	0.432755	0.410001	0.452025	0.426481	0.42552	0.45837	0.464781	0.321638	0.488036	0.428225	0.438238	0.446665	0.400885	0.339009	0.4425	0.400763	0.443198	0.469787	0.543389	0.227222	0.482096	0.483975	0.439941	0.387705	0.44587
chr1	51796381	TTC39A	0.280336	0.301063	0.316528	0.340879	0.174812	0.31418	0.375807	0.287392	0.27967	0.326648	0.302686	0.279367	0.235777	0.186897	0.28999	0.317582	0.270504	0.350731	0.303162	0.375445	0.249197	0.254988	0.245548	0.290932	0.193128	0.297256	0.2242	0.316118	0.3337	0.254973	0.242071	0.229161	0.319989	0.192602	0.29649	0.224712	0.174578	0.145119	0.206628	0.400159	0.288319	0.244312	0.195969	0.268752	0.388112	0.284176	0.162103
chr1	51796558	TTC39A	0.451854	0.436879	0.381425	0.393176	0.492681	0.442572	0.598999	0.425982	0.382253	0.461527	0.398042	0.442454	0.372463	0.343209	0.42625	0.435731	0.414357	0.485372	0.415859	0.463918	0.3954	0.435179	0.416315	0.354554	0.447553	0.428199	0.427994	0.435908	0.472167	0.426292	0.380653	0.417477	0.43526	0.386438	0.322291	0.359647	0.366506	0.366288	0.405776	0.552272	0.453312	0.385007	0.414213	0.438757	0.469035	0.402745	0.405743
chr1	51796588	TTC39A	0.401733	0.422259	0.446285	0.402557	0.556261	0.392951	0.559656	0.431842	0.401992	0.428381	0.377016	0.42838	0.397861	0.42468	0.415211	0.344637	0.371712	0.42146	0.409757	0.451206	0.421333	0.415215	0.365968	0.358507	0.421688	0.392775	0.358478	0.41726	0.443975	0.400521	0.37184	0.398118	0.388528	0.425198	0.365529	0.401836	0.34341	0.379299	0.378307	0.535	0.346566	0.402717	0.421926	0.458758	0.407501	0.32623	0.386379
chr1	60392140	CYP2J2	0.28278	0.334013	0.365836	0.339915	0.160259	0.302537	0.307272	0.353701	0.0871549	0.111503	0.349053	0.332184	0.312087	0.316959	0.304866	0.370289	0.301198	0.371822	0.30941	0.290822	0.34319	0.317899	0.308157	0.123538	0.242658	0.130803	0.277541	0.335226	0.318062	0.339369	0.326121	0.289988	0.346114	0.333896	0.285752	0.279513	0.259701	0.302452	0.33671	0.269115	0.211087	0.330528	0.16031	0.276457	0.329995	0.286751	0.299207
chr1	60392328	CYP2J2	0.547988	0.57116	0.59292	0.562832	0.474464	0.597974	0.598182	0.52311	0.314106	0.328309	0.569396	0.531771	0.549142	0.531654	0.530303	0.552515	0.558056	0.556374	0.553296	0.580598	0.563415	0.551391	0.533181	0.378438	0.483693	0.395079	0.53264	0.552625	0.56667	0.56116	0.543546	0.542385	0.561336	0.585602	0.511971	0.548832	0.528605	0.578092	0.54643	0.618614	0.628159	0.571184	0.493871	0.552039	0.648858	0.575693	0.562835
chr1	60392392	CYP2J2	0.485593	0.492072	0.507506	0.457898	0.497931	0.499979	0.494933	0.465393	0.292816	0.276033	0.488638	0.511528	0.488348	0.476297	0.472994	0.487388	0.493934	0.49042	0.49676	0.482377	0.5197	0.497779	0.488442	0.318359	0.44976	0.354883	0.485945	0.490121	0.506572	0.543482	0.50546	0.511311	0.496879	0.493181	0.437727	0.54084	0.484569	0.508557	0.468796	0.528572	0.614639	0.527808	0.540081	0.551986	0.552801	0.441566	0.484566
chr1	67773020	IL12RB2	0.19978	0.466779	0.361528	0.360618	0.128195	0.151523	0.419516	0.568153	0.22991	0.373693	0.58401	0.356283	0.402808	0.49377	0.518821	0.443822	0.355399	0.289978	0.334391	0.380948	0.539514	0.487569	0.173575	0.291557	0.48908	0.273426	0.346155	0.355662	0.427136	0.360247	0.414983	0.324275	0.144184	0.483638	0.343878	0.346847	0.310018	0.330093	0.51309	0.531763	0.234334	0.130707	0.313941	0.397095	0.370432	0.563316	0.444804
chr1	67773044	IL12RB2	0.387241	0.71906	0.552734	0.617158	0.41314	0.246491	0.550606	0.68581	0.401564	0.511121	0.660394	0.491334	0.527549	0.668641	0.713749	0.624704	0.562118	0.556573	0.571806	0.571373	0.654916	0.631316	0.350915	0.485665	0.684435	0.498005	0.529549	0.550978	0.660949	0.515004	0.6222	0.503519	0.261352	0.72425	0.485961	0.565381	0.458572	0.532118	0.732692	0.647484	0.474652	0.238053	0.555272	0.532508	0.550484	0.61979	0.667273
chr1	67773073	IL12RB2;IL12RB2	0.156943	0.455119	0.340181	0.370544	0.127006	0.1244	0.337345	0.41831	0.220738	0.302017	0.421283	0.245206	0.301053	0.40148	0.488234	0.421776	0.329857	0.282482	0.244552	0.293195	0.404726	0.361386	0.20402	0.229109	0.431177	0.272265	0.315726	0.299276	0.454128	0.3202	0.340724	0.268014	0.140003	0.445871	0.242596	0.308344	0.296157	0.339311	0.549974	0.428236	0.233954	0.0946265	0.309416	0.282506	0.343635	0.485029	0.431385
chr1	67773128	IL12RB2;IL12RB2	0.103141	0.505806	0.431164	0.469181	0.180537	0.0777607	0.367281	0.492378	0.343542	0.474567	0.444706	0.447968	0.468191	0.436819	0.53011	0.472611	0.415932	0.317738	0.433609	0.46189	0.504216	0.372125	0.162808	0.292782	0.464711	0.351048	0.368254	0.411369	0.478958	0.475951	0.388611	0.435408	0.152112	0.601294	0.419542	0.471277	0.305896	0.347612	0.568061	0.512936	0.209172	0.0688918	0.454039	0.443508	0.455408	0.466065	0.509121
chr1	181286640		0.329462	0.301291	0.401672	0.371579	0.217804	0.206386	0.33614	0.296811	0.396501	0.323563	0.349503	0.3513	0.330005	0.309977	0.265479	0.369279	0.384856	0.340093	0.352083	0.339457	0.388685	0.3063	0.41114	0.204759	0.274329	0.229571	0.365619	0.304646	0.365354	0.329368	0.257697	0.363642	0.26613	0.336819	0.385317	0.310253	0.408603	0.301445	0.45346	0.381131	0.330307	0.365379	0.41573	0.252254	0.357314	0.412474	0.264903
chr1	181286843		0.462976	0.420317	0.406621	0.399732	0.460811	0.299766	0.428	0.406544	0.4186	0.38411	0.47851	0.455553	0.467444	0.503278	0.412662	0.439285	0.274697	0.412138	0.545555	0.382404	0.470687	0.340647	0.494894	0.163276	0.425515	0.369664	0.448587	0.438201	0.453259	0.315605	0.346902	0.35243	0.356082	0.587187	0.201015	0.36045	0.404392	0.40115	0.546152	0.529348	0.438537	0.307112	0.45388	0.304202	0.535241	0.464148	0.40316
chr1	181287301		0.484312	0.501031	0.632786	0.470646	0.527351	0.482304	0.482947	0.496876	0.507769	0.425434	0.532764	0.502279	0.464085	0.415696	0.526778	0.409441	0.416285	0.484848	0.467041	0.47757	0.461029	0.44383	0.394201	0.493641	0.480787	0.413442	0.452632	0.447773	0.528334	0.477425	0.497341	0.504899	0.438953	0.472214	0.42545	0.519728	0.453902	0.462695	0.391567	0.545159	0.496522	0.543422	0.518421	0.433605	0.518803	0.453146	0.365197
chr1	181287329		0.514459	0.566656	0.765892	0.528549	0.504431	0.431753	0.675222	0.535994	0.526548	0.522359	0.560948	0.501163	0.534064	0.486957	0.63941	0.495682	0.465278	0.618748	0.567404	0.51569	0.603028	0.574891	0.501604	0.574123	0.508993	0.485996	0.521185	0.519487	0.602739	0.531684	0.523295	0.510912	0.552082	0.508335	0.511004	0.572072	0.589401	0.520972	0.598515	0.684339	0.604751	0.524194	0.53556	0.70686	0.596357	0.544819	0.508433
chr1	181287636		0.301233	0.252175	0.300239	0.274917	0.254198	0.243601	0.271242	0.30753	0.298517	0.245463	0.305559	0.337304	0.214325	0.229358	0.256897	0.329441	0.284198	0.266636	0.315163	0.271449	0.283468	0.239483	0.263371	0.141151	0.312594	0.187929	0.233512	0.290433	0.291863	0.347832	0.20498	0.143852	0.258489	0.366776	0.230523	0.193896	0.249387	0.107807	0.270475	0.355375	0.18428	0.24846	0.232328	0.275291	0.217384	0.331767	0.163236
chr1	181287684		0.304774	0.220303	0.250335	0.332896	0.245969	0.192692	0.160796	0.342225	0.30826	0.405459	0.431217	0.369388	0.171854	0.18453	0.206516	0.421236	0.402104	0.321308	0.283257	0.381674	0.395864	0.391373	0.297837	0.0774021	0.315026	0.168987	0.257039	0.36419	0.322885	0.397894	0.352704	0.191161	0.331382	0.390873	0.133819	0.269301	0.232704	0.283002	0.234033	0.384216	0.161236	0.205672	0.124386	0.245717	0.37194	0.294509	0.124458
chr1	181287803		0.215319	0.186241	0.244053	0.194126	0.221742	0.0674834	0.169693	0.227464	0.256774	0.18292	0.251681	0.243093	0.191319	0.135891	0.19891	0.323427	0.250755	0.229589	0.186302	0.249632	0.249335	0.122849	0.177288	0.0740112	0.224929	0.155449	0.117446	0.186876	0.116648	0.309059	0.109554	0.174612	0.16562	0.257647	0.162736	0.193532	0.151596	0.0682299	0.18626	0.344332	0.168839	0.239398	0.0679296	0.159665	0.166425	0.28019	0.0378632
chr1	181287805		0.413531	0.413847	0.393687	0.317413	0.425046	0.314837	0.404418	0.383306	0.410822	0.298963	0.387575	0.437585	0.368033	0.381748	0.401236	0.428455	0.3882	0.395337	0.401601	0.426412	0.414625	0.36062	0.325043	0.281008	0.445905	0.392057	0.341502	0.406099	0.371259	0.447862	0.323141	0.403709	0.369919	0.407212	0.394653	0.470764	0.427223	0.225154	0.393334	0.459543	0.435087	0.468005	0.373352	0.358163	0.33175	0.295751	0.346863
chr2	46656157		0.688135	0.682485	0.645434	0.609467	0.545769	0.635982	0.637967	0.517649	0.619684	0.592035	0.602952	0.615126	0.580956	0.566197	0.603183	0.570679	0.615381	0.617173	0.593635	0.588191	0.59929	0.605956	0.657793	0.650989	0.648724	0.644792	0.572879	0.627251	0.643636	0.598539	0.622564	0.606182	0.614301	0.587174	0.584021	0.620451	0.642087	0.664658	0.565041	0.639411	0.676723	0.646475	0.50665	0.636597	0.683884	0.622801	0.619029
chr2	46656235		0.672109	0.729536	0.718811	0.716553	0.664633	0.694278	0.75642	0.672383	0.706751	0.669817	0.678035	0.741715	0.655857	0.669012	0.669537	0.665597	0.671084	0.682058	0.653229	0.667036	0.699303	0.6682	0.63261	0.684957	0.665965	0.731977	0.657858	0.685199	0.64319	0.655425	0.692092	0.703327	0.669193	0.676932	0.652399	0.708794	0.702341	0.717246	0.683462	0.724102	0.772434	0.709446	0.658664	0.681596	0.764222	0.709156	0.673065
chr2	46656259		0.610065	0.692725	0.626203	0.629122	0.590326	0.661682	0.683618	0.618608	0.633304	0.594922	0.6078	0.681124	0.683298	0.596858	0.618475	0.609951	0.636115	0.635956	0.641374	0.598453	0.63197	0.623171	0.594247	0.593996	0.620011	0.668319	0.607337	0.609882	0.600685	0.602438	0.598711	0.634213	0.652289	0.616443	0.61231	0.669193	0.647788	0.665221	0.635385	0.702877	0.713742	0.632823	0.654405	0.607898	0.707993	0.687249	0.621428
chr2	62732892	TMEM17	0.543439	0.501468	0.417407	0.491512	0.518114	0.509511	0.529791	0.50386	0.502119	0.494472	0.532448	0.48774	0.520191	0.499374	0.494635	0.488375	0.484992	0.455936	0.515278	0.495095	0.493603	0.525611	0.485768	0.484183	0.478246	0.51935	0.488968	0.502595	0.509356	0.534171	0.48094	0.516718	0.483593	0.492546	0.480736	0.43153	0.485682	0.489586	0.534882	0.550686	0.487665	0.487487	0.423692	0.514795	0.570385	0.492516	0.490999
chr2	62733114	TMEM17	0.419731	0.36144	0.371087	0.336527	0.453192	0.427337	0.451439	0.37472	0.386066	0.366387	0.424652	0.344415	0.449715	0.384058	0.330668	0.352563	0.382631	0.406007	0.380557	0.329215	0.425158	0.384944	0.339266	0.32903	0.344205	0.360807	0.369018	0.418683	0.45289	0.410729	0.37854	0.380585	0.353218	0.387862	0.304141	0.396151	0.418629	0.32702	0.411408	0.500953	0.501735	0.407413	0.388232	0.422407	0.502483	0.430365	0.377291
chr2	62733166	TMEM17	0.507615	0.439362	0.479765	0.423572	0.530654	0.526186	0.532384	0.500625	0.50646	0.476637	0.498089	0.470776	0.511454	0.479466	0.458023	0.387643	0.480526	0.487416	0.474391	0.457423	0.517156	0.465174	0.396929	0.345489	0.412665	0.443545	0.480042	0.506547	0.490741	0.486659	0.494387	0.43527	0.438085	0.415734	0.439892	0.420597	0.390307	0.482382	0.457024	0.55922	0.529771	0.476601	0.368598	0.487259	0.598784	0.409512	0.477971
chr2	62733485	TMEM17;TMEM17	0.587745	0.509501	0.530979	0.523875	0.623891	0.571748	0.549815	0.565947	0.541556	0.576201	0.561616	0.526129	0.600162	0.506308	0.520379	0.486938	0.565394	0.542442	0.571163	0.512942	0.55681	0.530917	0.534127	0.517147	0.531891	0.552988	0.52609	0.552888	0.579655	0.559943	0.518801	0.519118	0.506223	0.518504	0.5042	0.534781	0.557954	0.504408	0.57387	0.680605	0.621271	0.569604	0.516808	0.542311	0.617759	0.539805	0.526883
chr2	62733576	TMEM17;TMEM17	0.60426	0.500459	0.554292	0.570515	0.670787	0.562658	0.577715	0.541856	0.515727	0.562005	0.560639	0.518342	0.598176	0.497647	0.498093	0.519206	0.535025	0.548643	0.537426	0.482907	0.534144	0.549021	0.502975	0.472093	0.503801	0.539753	0.537438	0.547791	0.578	0.562201	0.497737	0.520419	0.485796	0.526331	0.474797	0.449086	0.498027	0.506227	0.545663	0.630504	0.577188	0.530154	0.549211	0.550476	0.586891	0.551257	0.515982
chr2	73520379	EGR4	0.51735	0.502144	0.489947	0.505594	0.381635	0.532983	0.519465	0.521494	0.507702	0.488347	0.498394	0.474096	0.495258	0.49437	0.515387	0.473675	0.499717	0.267406	0.482116	0.477068	0.491088	0.480499	0.43538	0.431235	0.52295	0.453396	0.496371	0.479196	0.477098	0.498673	0.488456	0.475493	0.522368	0.479294	0.478969	0.436183	0.499715	0.510028	0.468842	0.488847	0.449637	0.462857	0.435923	0.461751	0.556463	0.477409	0.511342
chr2	73520716	EGR4	0.570034	0.522902	0.555725	0.533055	0.472924	0.566258	0.529975	0.502601	0.534955	0.53295	0.472865	0.493528	0.542935	0.493438	0.396156	0.515366	0.536613	0.253586	0.526768	0.50249	0.463941	0.495249	0.502066	0.462722	0.529199	0.468628	0.499586	0.51217	0.520011	0.529917	0.548617	0.512247	0.440502	0.477206	0.465597	0.464002	0.578494	0.604399	0.582156	0.555424	0.553718	0.558116	0.524179	0.523141	0.560288	0.479654	0.503795
chr2	73520776	EGR4;EGR4	0.527333	0.470936	0.530632	0.494604	0.360047	0.553424	0.532418	0.558584	0.447623	0.478894	0.512255	0.461422	0.547669	0.478251	0.413841	0.510375	0.503184	0.105072	0.531223	0.490443	0.512408	0.468501	0.478822	0.406899	0.484117	0.34678	0.508061	0.51093	0.489167	0.540521	0.562613	0.456256	0.491001	0.494108	0.50747	0.40623	0.470444	0.482516	0.538603	0.541896	0.581834	0.383737	0.370722	0.444501	0.484712	0.444266	0.486573
chr2	73520784	EGR4;EGR4	0.400311	0.356517	0.409982	0.41424	0.485226	0.440322	0.465818	0.418346	0.372705	0.418621	0.42457	0.394664	0.440522	0.381864	0.352947	0.383677	0.421778	0.142732	0.416922	0.382559	0.413822	0.341282	0.356521	0.390132	0.444077	0.307571	0.350509	0.421405	0.415458	0.40457	0.421955	0.412884	0.376066	0.382965	0.360379	0.39603	0.461904	0.385216	0.446372	0.488672	0.469226	0.428328	0.474271	0.349574	0.487082	0.366138	0.404525
chr2	73521089	EGR4	0.130053	0.111328	0.0498822	0.1905	0.0957105	0.071526	0.13355	0.111206	0.0997028	0.16227	0.109491	0.184383	0.202442	0.100825	0.0782761	0.157676	0.175276	0.0596962	0.129742	0.0858947	0.0921212	0.117977	0.0556645	0.0566239	0.0262661	0.0861916	0.0897509	0.11457	0.0903651	0.12619	0.107509	0.114079	0.173848	0.130377	0.0540516	0.0634097	0.252993	0.139707	0.0968021	0.157494	0.0638969	0.0648055	0.157602	0.0933263	0.240143	0.124462	0.0698097
chr2	74347274		0.416916	0.414201	0.4274	0.456003	0.466869	0.465812	0.458414	0.421102	0.453906	0.409189	0.425818	0.428217	0.414924	0.288851	0.406078	0.453059	0.458599	0.438587	0.427581	0.411939	0.357371	0.326711	0.452042	0.309163	0.391298	0.377777	0.456606	0.436275	0.448695	0.395068	0.394417	0.434311	0.447814	0.392493	0.41773	0.468901	0.405292	0.419258	0.444537	0.525438	0.51952	0.461067	0.447359	0.440932	0.500499	0.513141	0.505897
chr2	74347435		0.438536	0.418246	0.52585	0.474031	0.319793	0.550576	0.516077	0.472451	0.526274	0.504726	0.440323	0.435188	0.452962	0.347733	0.494982	0.516259	0.48521	0.478214	0.409403	0.448444	0.39058	0.331538	0.422622	0.260845	0.440389	0.402385	0.434331	0.40925	0.458924	0.484958	0.486892	0.479774	0.409781	0.424195	0.390474	0.448759	0.345018	0.446385	0.484283	0.585672	0.547306	0.468645	0.408762	0.482656	0.533749	0.609569	0.388813
chr2	196933313	DNAH7	0.398365	0.371951	0.414831	0.41388	0.221834	0.470566	0.405766	0.198176	0.13169	0.192111	0.259177	0.369389	0.283636	0.32134	0.152709	0.339079	0.323513	0.313883	0.381637	0.30174	0.140993	0.359882	0.222094	0.090011	0.288229	0.283032	0.299599	0.304826	0.36916	0.114469	0.308482	0.220179	0.312519	0.159821	0.277549	0.135092	0.216556	0.327539	0.178985	0.37903	0.36404	0.453341	0.469957	0.458803	0.294067	0.251665	0.0999328
chr2	196933518	DNAH7;DNAH7	0.481725	0.438443	0.484241	0.450364	0.194563	0.532417	0.406511	0.246262	0.167897	0.258159	0.191097	0.346498	0.473844	0.445175	0.186657	0.496711	0.349927	0.378688	0.438281	0.274828	0.104875	0.367085	0.333406	0.0985446	0.242344	0.311959	0.388549	0.282944	0.316078	0.134302	0.365067	0.268606	0.40612	0.205702	0.439794	0.0951361	0.245543	0.352768	0.378174	0.431173	0.518653	0.40778	0.439909	0.387677	0.432778	0.156615	0.0775733
chr2	196933546	DNAH7	0.397242	0.406985	0.437947	0.413287	0.240907	0.469116	0.424985	0.302468	0.206461	0.203454	0.28239	0.324452	0.411099	0.414741	0.25949	0.409261	0.365004	0.352073	0.43223	0.377306	0.21184	0.349516	0.387884	0.0913734	0.279285	0.307426	0.384649	0.355781	0.341462	0.272695	0.318944	0.305887	0.369291	0.259267	0.384717	0.236172	0.317112	0.383575	0.355732	0.38414	0.42469	0.35558	0.410987	0.417704	0.357755	0.291248	0.130874
chr2	196933575	DNAH7	0.407507	0.421601	0.462604	0.44349	0.196089	0.486394	0.429241	0.344035	0.319598	0.309491	0.330882	0.377724	0.452936	0.393828	0.309642	0.40656	0.352031	0.426755	0.427397	0.383977	0.222669	0.454915	0.411874	0.200153	0.320738	0.362328	0.404943	0.384616	0.395367	0.346067	0.355256	0.371896	0.404885	0.299994	0.420898	0.288768	0.408922	0.427823	0.343919	0.425338	0.388431	0.392298	0.277115	0.438564	0.440893	0.394413	0.195741
chr2	196933654	DNAH7	0.323535	0.382854	0.41705	0.40675	0.280685	0.379997	0.393171	0.237822	0.199343	0.197039	0.250365	0.311017	0.345005	0.345585	0.266816	0.353617	0.340457	0.329871	0.389341	0.301299	0.217407	0.394803	0.335617	0.0560119	0.226976	0.209228	0.325912	0.34537	0.307799	0.278364	0.256277	0.288669	0.350469	0.200435	0.318815	0.281354	0.324973	0.352388	0.274955	0.406903	0.459501	0.360181	0.494586	0.389963	0.318437	0.296326	0.109926
chr2	196933656	DNAH7	0.193465	0.27071	0.359652	0.348435	0.122027	0.299527	0.364513	0.193858	0.151568	0.138259	0.193228	0.276019	0.255938	0.295966	0.191606	0.327144	0.284144	0.250397	0.335866	0.241909	0.15988	0.355516	0.253514	0.012019	0.157462	0.1457	0.281413	0.274441	0.206984	0.203419	0.208179	0.222355	0.205283	0.125196	0.292839	0.187195	0.274908	0.290343	0.164996	0.350137	0.264821	0.237483	0.299534	0.370553	0.291939	0.23703	0.0245442
chr2	196933685	DNAH7	0.328906	0.324465	0.280686	0.368163	0.176814	0.279733	0.276862	0.198511	0.147161	0.186315	0.21679	0.325582	0.304916	0.298637	0.194636	0.369956	0.302127	0.231805	0.301054	0.262677	0.134719	0.339357	0.233952	0.0915899	0.128489	0.246283	0.274288	0.245844	0.261455	0.237139	0.227143	0.213739	0.259777	0.180568	0.33901	0.121275	0.26256	0.184938	0.245454	0.397408	0.419245	0.197408	0.31389	0.242184	0.31828	0.227966	0.122565
chr2	196933718	DNAH7	0.391224	0.374521	0.369744	0.402411	0.326503	0.423134	0.349926	0.230899	0.21973	0.165501	0.227572	0.312331	0.374549	0.322656	0.245489	0.348532	0.327842	0.262268	0.320952	0.304368	0.151247	0.410398	0.297488	0.0861943	0.234659	0.289743	0.251005	0.313419	0.340396	0.223341	0.272186	0.229824	0.349938	0.251146	0.295294	0.247875	0.329533	0.276498	0.370154	0.387342	0.461503	0.333605	0.404698	0.33651	0.299943	0.299683	0.147632
chr2	207068317	GPR1;GPR1	0.445163	0.47132	0.455643	0.470884	0.214997	0.492743	0.524272	0.384911	0.448484	0.45411	0.437672	0.498794	0.4666	0.378938	0.442395	0.44823	0.418987	0.433321	0.4266	0.411482	0.443767	0.416008	0.442959	0.472123	0.438658	0.409544	0.453492	0.413523	0.41604	0.44374	0.410145	0.43326	0.462286	0.401763	0.439641	0.513483	0.543155	0.45185	0.411791	0.421271	0.363081	0.525133	0.388926	0.523283	0.511046	0.563096	0.434907
chr2	207068409	GPR1;GPR1	0.545607	0.517054	0.51896	0.513234	0.5727	0.548257	0.516716	0.487467	0.496843	0.536967	0.538759	0.575228	0.548479	0.51686	0.520929	0.52377	0.503903	0.500392	0.512836	0.51585	0.532796	0.523242	0.500364	0.531319	0.565163	0.504142	0.532047	0.508206	0.499084	0.539968	0.489073	0.560052	0.531349	0.546712	0.525603	0.569108	0.590963	0.535629	0.519232	0.57438	0.620771	0.602721	0.572552	0.520095	0.591645	0.577292	0.541425
chr2	229045020	SPHKAP;SPHKAP	0.584978	0.612392	0.586654	0.521677	0.681572	0.548904	0.602101	0.549615	0.534171	0.604606	0.540363	0.524792	0.540396	0.535701	0.497734	0.499256	0.538339	0.529888	0.536494	0.540624	0.503504	0.565352	0.501748	0.422523	0.569375	0.511746	0.388435	0.369342	0.547269	0.555203	0.467212	0.580467	0.53372	0.526199	0.441851	0.34026	0.426624	0.411388	0.623709	0.452025	0.664733	0.390185	0.718221	0.567386	0.572477	0.637614	0.398678
chr2	229045122	SPHKAP;SPHKAP	0.344531	0.255768	0.238794	0.381481	0.406019	0.326397	0.31483	0.325935	0.269913	0.374172	0.395213	0.344914	0.243375	0.31812	0.280597	0.366926	0.241775	0.380018	0.379631	0.310684	0.375697	0.190636	0.341923	0.338278	0.38615	0.330618	0.35536	0.211932	0.306674	0.304015	0.340749	0.302109	0.432054	0.348233	0.288054	0.329758	0.38147	0.137645	0.273515	0.385327	0.293405	0.275328	0.424133	0.217525	0.431222	0.401804	0.249981
chr2	229045417	SPHKAP;SPHKAP	0.502962	0.456101	0.445648	0.528004	0.407516	0.679203	0.581312	0.531625	0.591425	0.492092	0.465026	0.599152	0.513175	0.457018	0.455756	0.447086	0.54377	0.58289	0.457832	0.615867	0.431717	0.43784	0.453675	0.448518	0.560207	0.513448	0.491089	0.468118	0.640797	0.463513	0.514938	0.627033	0.494787	0.559491	0.445125	0.485274	0.454292	0.606787	0.662551	0.462747	0.452306	0.420396	0.56002	0.47511	0.468053	0.636827	0.399145
chr2	229045958	SPHKAP;SPHKAP	0.594032	0.599161	0.516983	0.490857	0.708533	0.684365	0.57817	0.479735	0.468557	0.633659	0.522863	0.360482	0.49342	0.477403	0.509189	0.456804	0.445744	0.455439	0.606224	0.506907	0.528551	0.586518	0.533809	0.457483	0.612858	0.522562	0.49347	0.529098	0.529077	0.452484	0.605438	0.523332	0.460833	0.517096	0.439457	0.570592	0.510958	0.6653	0.496344	0.574067	0.612839	0.513885	0.524884	0.535053	0.404315	0.502254	0.516409
chr2	229046029	SPHKAP;SPHKAP	0.564208	0.467558	0.308847	0.448853	0.512909	0.273273	0.402263	0.501059	0.495372	0.559573	0.528178	0.622076	0.550908	0.514565	0.487642	0.528376	0.549767	0.549384	0.567696	0.441435	0.659122	0.552968	0.604651	0.444296	0.526877	0.46465	0.612403	0.508078	0.58887	0.40418	0.4369	0.457924	0.548955	0.478884	0.511905	0.587562	0.615668	0.484734	0.361225	0.417685	0.606037	0.595743	0.656771	0.491508	0.390707	0.468679	0.478008
chr2	229046325	SPHKAP;SPHKAP;SPHKAP;SPHKAP	0.480523	0.488132	0.511119	0.481984	0.705719	0.46373	0.47921	0.288696	0.461159	0.315032	0.426418	0.442043	0.310751	0.497442	0.397571	0.447336	0.4447	0.374092	0.559703	0.495593	0.464054	0.509654	0.425869	0.406898	0.387904	0.242069	0.385182	0.468841	0.522186	0.444676	0.38053	0.507838	0.681663	0.295423	0.444619	0.563619	0.346956	0.376643	0.482845	0.544111	0.59053	0.302338	0.500879	0.220037	0.585267	0.413811	0.517302
chr2	229046406	SPHKAP;SPHKAP	0.51424	0.511402	0.467952	0.460182	0.661215	0.439013	0.462546	0.426653	0.414912	0.559608	0.468243	0.430727	0.415676	0.403197	0.419214	0.461495	0.415351	0.481895	0.520389	0.482542	0.423513	0.492221	0.569182	0.406983	0.403893	0.442314	0.43174	0.46905	0.513697	0.442386	0.468589	0.551126	0.414482	0.448132	0.381199	0.494731	0.545718	0.416913	0.629074	0.529167	0.516642	0.52266	0.686884	0.488693	0.464845	0.322177	0.510047
chr2	229046515	SPHKAP;SPHKAP	0.488952	0.572812	0.531434	0.509657	0.494513	0.540299	0.542428	0.54188	0.509981	0.558473	0.478783	0.548438	0.523019	0.487004	0.495403	0.535304	0.504431	0.572961	0.504639	0.517004	0.501848	0.544393	0.513629	0.494905	0.501424	0.504186	0.531743	0.472254	0.530288	0.539933	0.514566	0.562698	0.489172	0.596765	0.502335	0.491111	0.479293	0.561408	0.574705	0.533709	0.499842	0.480496	0.45239	0.47811	0.442043	0.505272	0.528044
chr2	229046590	SPHKAP;SPHKAP	0.404667	0.407746	0.190194	0.3437	0.341942	0.498669	0.362373	0.360875	0.330964	0.349429	0.34838	0.409909	0.417338	0.294741	0.372258	0.370877	0.296774	0.367548	0.34599	0.396543	0.37808	0.265208	0.411532	0.378102	0.354162	0.32686	0.301185	0.367488	0.403891	0.318713	0.207559	0.355111	0.454662	0.223573	0.408938	0.351132	0.3338	0.332917	0.271388	0.368221	0.375971	0.339767	0.300825	0.222592	0.262061	0.220067	0.390551
chr2	229046785	SPHKAP;SPHKAP	0.73856	0.833928	0.652474	0.722108	0.807587	0.720329	0.71556	0.795582	0.577686	0.748305	0.759893	0.716053	0.595731	0.539517	0.779766	0.640772	0.710013	0.838659	0.700914	0.62996	0.714358	0.736561	0.730769	0.598337	0.732961	0.718911	0.722826	0.605953	0.696567	0.800935	0.668418	0.735079	0.696046	0.862346	0.648356	0.774157	0.577632	0.697966	0.825139	0.712579	0.657346	0.612886	0.632294	0.845991	0.785663	0.675404	0.66929
chr2	229047701	SPHKAP;SPHKAP	0.098128	0.137929	0.0985684	0.171515	0.168893	0.135125	0.187513	0.167665	0.185263	0.156658	0.137	0.241859	0.151619	0.147982	0.183633	0.227203	0.22052	0.134856	0.172445	0.18732	0.216616	0.160833	0.165676	0.173817	0.158129	0.185788	0.151418	0.149216	0.13726	0.143358	0.173937	0.156529	0.175971	0.144658	0.206047	0.205695	0.166707	0.149198	0.120287	0.235982	0.194706	0.233176	0.243039	0.163377	0.284026	0.151314	0.166186
chr2	229048814		0.175417	0.156347	0.141341	0.284349	0.266678	0.135587	0.21307	0.183554	0.141643	0.103425	0.195294	0.323332	0.280425	0.168385	0.181166	0.215565	0.225826	0.153735	0.17641	0.232587	0.22719	0.173049	0.145854	0.223613	0.198484	0.194509	0.133056	0.212621	0.224343	0.153673	0.176276	0.203018	0.267905	0.199091	0.330766	0.339683	0.257811	0.26846	0.132732	0.174289	0.125379	0.190302	0.249438	0.260701	0.2892	0.250169	0.253343
chr2	229163175		0.767528	0.81312	0.859545	0.878987	0.874312	0.763734	0.647738	0.658099	0.629231	0.777729	0.66876	0.819682	0.661465	0.775494	0.617969	0.741508	0.679789	0.728291	0.746233	0.755277	0.653956	0.758013	0.615659	0.784942	0.773201	0.422821	0.575535	0.696888	0.746365	0.65134	0.718916	0.745576	0.823813	0.772269	0.66396	0.87876	0.700581	0.783582	0.563076	0.624679	0.787716	0.803266	0.878913	0.721984	0.750317	0.795021	0.736251
chr2	229173193		0.689008	0.835065	0.565003	0.777861	0.693162	0.590752	0.674919	0.729796	0.611644	0.798669	0.572205	0.741616	0.568436	0.803622	0.807354	0.702605	0.533652	0.695459	0.67222	0.850835	0.609481	0.70762	0.681966	0.771153	0.795528	0.611613	0.720795	0.755215	0.666439	0.683063	0.699967	0.783632	0.883976	0.670133	0.767104	0.799812	0.78758	0.768799	0.588595	0.741266	0.860505	0.792112	0.795859	0.704144	0.640347	0.677721	0.621753
chr3	21792248	ZNF385D	0.474604	0.524371	0.583073	0.517183	0.701235	0.484328	0.457487	0.434526	0.39757	0.474005	0.481638	0.396635	0.204146	0.383914	0.636947	0.426541	0.432818	0.505212	0.452282	0.517668	0.625679	0.551059	0.517756	0.559895	0.441708	0.544663	0.524192	0.48837	0.445847	0.466459	0.408349	0.37161	0.398134	0.342948	0.134199	0.530663	0.410401	0.43322	0.553432	0.498435	0.347151	0.44713	0.232591	0.747351	0.459867	0.555123	0.482455
chr3	21792434	ZNF385D;ZNF385D	0.493643	0.350148	0.39095	0.269778	0.454637	0.324324	0.281118	0.344316	0.355386	0.505823	0.314235	0.402224	0.387536	0.336991	0.463917	0.261912	0.374368	0.390346	0.421621	0.342595	0.376261	0.408091	0.454393	0.382341	0.39607	0.46383	0.433985	0.390513	0.470328	0.419955	0.493364	0.342959	0.382979	0.401347	0.380883	0.53745	0.412753	0.415608	0.452893	0.425756	0.408398	0.349999	0.478381	0.677356	0.319438	0.444186	0.427427
chr3	25469148	RARB;RARB	0.223974	0.138711	0.228068	0.150533	0.184483	0.0874982	0.158636	0.108352	0.210012	0.216683	0.10432	0.100411	0.0948382	0.18579	0.131028	0.15663	0.211267	0.186138	0.179594	0.187876	0.132953	0.0665295	0.147171	0.159379	0.0985851	0.135408	0.201177	0.133083	0.234134	0.145191	0.178708	0.170317	0.0844726	0.199643	0.202019	0.155106	0.174935	0.166663	0.204326	0.236067	0.076897	0.196364	0.184351	0.125975	0.218311	0.119748	0.147531
chr3	25469392	RARB;RARB	0.310078	0.186891	0.351961	0.263284	0.0927888	0.106005	0.295469	0.168571	0.302444	0.360125	0.128238	0.156219	0.145862	0.278554	0.198843	0.246088	0.33368	0.299147	0.282489	0.283708	0.214033	0.0329951	0.245762	0.273037	0.142226	0.205828	0.281854	0.213562	0.321006	0.266285	0.30197	0.231418	0.0674936	0.302112	0.317358	0.249462	0.318467	0.240721	0.27751	0.312942	0.013813	0.285803	0.191786	0.179909	0.397155	0.161796	0.20457
chr3	25469402	RARB;RARB	0.388928	0.308512	0.425107	0.342286	0.231453	0.126437	0.351615	0.218597	0.392841	0.39778	0.238682	0.215379	0.219447	0.343258	0.224793	0.310198	0.394382	0.379665	0.35121	0.357094	0.29044	0.0356791	0.312488	0.342796	0.186415	0.281435	0.384396	0.262105	0.398583	0.313767	0.377681	0.316406	0.104142	0.355002	0.376137	0.303418	0.324665	0.322945	0.367967	0.424136	0.0820526	0.383916	0.315087	0.215675	0.420667	0.224501	0.244816
chr3	25469430	RARB;RARB	0.439847	0.313102	0.431291	0.337134	0.270988	0.12328	0.372626	0.239438	0.394936	0.40273	0.265948	0.24541	0.23882	0.363058	0.240452	0.334288	0.407247	0.377151	0.385321	0.391646	0.318093	0.0519592	0.351483	0.363338	0.216659	0.302575	0.401701	0.319719	0.430449	0.346186	0.400721	0.331267	0.121662	0.408791	0.424019	0.296262	0.32564	0.323518	0.407803	0.398937	0.097685	0.372061	0.342489	0.209437	0.413016	0.197732	0.32289
chr3	25469573	RARB;RARB	0.367039	0.237564	0.398784	0.251446	0.23881	0.0693419	0.280064	0.167523	0.354972	0.337128	0.127482	0.136229	0.130233	0.269187	0.18313	0.235175	0.329715	0.329319	0.287082	0.292494	0.211307	0.0327729	0.223811	0.271612	0.130336	0.186483	0.291129	0.202056	0.363002	0.267463	0.266676	0.235386	0.0790514	0.345588	0.335662	0.285411	0.318661	0.218164	0.303818	0.349289	0.0769037	0.336148	0.325709	0.174559	0.329679	0.141239	0.185709
chr3	25469577	RARB;RARB	0.358706	0.253863	0.360546	0.248479	0.327499	0.169349	0.283366	0.203861	0.305494	0.298233	0.195246	0.172939	0.19715	0.257885	0.208229	0.243506	0.302578	0.291984	0.28408	0.272432	0.224692	0.126509	0.249877	0.254846	0.163579	0.232487	0.298371	0.248668	0.359263	0.269454	0.296686	0.257629	0.157354	0.333397	0.294297	0.294228	0.32295	0.212603	0.333866	0.326559	0.140385	0.341426	0.33932	0.235907	0.295292	0.192093	0.229675
chr3	25469694	RARB;RARB	0.118248	0.0735563	0.105229	0.092445	0.0924542	0.0688963	0.0826494	0.0731222	0.102171	0.0961604	0.065159	0.0714922	0.0834524	0.117395	0.0941261	0.0892738	0.120999	0.115617	0.0939728	0.0969808	0.0859435	0.0658087	0.0693619	0.0827968	0.0780581	0.079146	0.0995816	0.0899862	0.135619	0.0889289	0.09316	0.0852385	0.0767347	0.0915317	0.12646	0.0767836	0.0922214	0.0961795	0.0978146	0.101246	0.0661318	0.0798482	0.0896122	0.0704027	0.10094	0.0801537	0.0915972
chr3	25469708	RARB;RARB	0.299893	0.146643	0.403284	0.223295	0.323355	0.0586197	0.18179	0.181572	0.348134	0.335086	0.189979	0.179441	0.189594	0.312784	0.187034	0.237933	0.353791	0.280716	0.302038	0.28835	0.201279	0.15568	0.265431	0.278863	0.160568	0.172811	0.28639	0.211093	0.392705	0.164382	0.257942	0.271316	0.16378	0.372841	0.327094	0.233939	0.213892	0.336345	0.348607	0.31015	0.146589	0.269952	0.251366	0.146552	0.196769	0.144691	0.179138
chr3	25469720	RARB;RARB	0.188411	0.0638415	0.311382	0.178179	0.127681	0.0478062	0.136597	0.135125	0.244118	0.210009	0.0896592	0.0703721	0.138998	0.224448	0.170346	0.161733	0.299316	0.203602	0.200295	0.253307	0.163858	0.10365	0.23276	0.19487	0.129557	0.19534	0.203982	0.168595	0.279769	0.116672	0.225547	0.247259	0.111383	0.23878	0.215892	0.180282	0.207808	0.192264	0.311731	0.205134	0.119175	0.184999	0.207642	0.112691	0.171119	0.117994	0.16601
chr3	25469860	RARB;RARB;RARB;RARB	0.597234	0.544057	0.571451	0.478054	0.596303	0.396119	0.543805	0.494007	0.548348	0.495992	0.50345	0.449541	0.473581	0.54929	0.464328	0.454044	0.592413	0.510045	0.456172	0.542286	0.4947	0.278673	0.505687	0.454542	0.50129	0.501873	0.528887	0.502592	0.552298	0.470647	0.515304	0.538955	0.452798	0.570611	0.528286	0.49938	0.50586	0.506756	0.518596	0.594711	0.483464	0.549098	0.537207	0.581174	0.515372	0.44228	0.405991
chr3	25469872	RARB;RARB;RARB;RARB	0.492373	0.378333	0.447902	0.399216	0.381886	0.310892	0.439911	0.387634	0.415979	0.380472	0.365604	0.332428	0.298491	0.401573	0.334124	0.332239	0.477213	0.382616	0.343621	0.325633	0.313231	0.201149	0.41889	0.365028	0.367584	0.351513	0.412788	0.350209	0.424294	0.37626	0.432393	0.344293	0.336307	0.373542	0.393366	0.334723	0.331946	0.39745	0.444799	0.376351	0.35755	0.411565	0.311436	0.440144	0.454038	0.357233	0.28245
chr3	25469914	RARB;RARB;RARB;RARB	0.480135	0.450617	0.458342	0.416783	0.427345	0.370369	0.443541	0.40789	0.431204	0.435531	0.380817	0.354934	0.408861	0.407596	0.366256	0.343055	0.42512	0.420231	0.401304	0.398566	0.378211	0.256295	0.409174	0.390786	0.388495	0.397333	0.436672	0.370123	0.433548	0.41389	0.418658	0.384678	0.389257	0.430863	0.390604	0.40527	0.417931	0.371777	0.434141	0.458756	0.379704	0.460587	0.485374	0.481525	0.39831	0.356163	0.372454
chr3	25469919	RARB;RARB;RARB;RARB	0.440184	0.396338	0.43884	0.369322	0.395991	0.327822	0.426601	0.401532	0.397903	0.399259	0.346103	0.351049	0.393174	0.371073	0.383701	0.328692	0.41598	0.399244	0.390544	0.390757	0.349062	0.250233	0.391285	0.373373	0.356553	0.369779	0.400757	0.361816	0.422219	0.396643	0.409227	0.372091	0.351792	0.450307	0.363384	0.369641	0.383738	0.352172	0.401778	0.441396	0.340383	0.392529	0.461619	0.442991	0.3897	0.326358	0.349482
chr3	25469925	RARB;RARB;RARB;RARB	0.399055	0.371024	0.370072	0.339698	0.408781	0.316288	0.393403	0.356406	0.358053	0.359282	0.336548	0.318747	0.358613	0.367764	0.336269	0.308954	0.376593	0.348661	0.354736	0.354907	0.331045	0.238214	0.362999	0.348556	0.342779	0.352337	0.365131	0.324673	0.379275	0.358254	0.37289	0.326644	0.317027	0.387087	0.335748	0.372715	0.3471	0.313391	0.373853	0.419853	0.394422	0.407917	0.433682	0.406044	0.362298	0.324153	0.339263
chr3	25469991	RARB;RARB;RARB;RARB	0.42188	0.362396	0.381553	0.3631	0.460824	0.299516	0.385088	0.366227	0.368721	0.382196	0.330304	0.318451	0.367294	0.356158	0.350875	0.328903	0.395646	0.371672	0.352214	0.358784	0.345248	0.267078	0.372631	0.341284	0.359205	0.341803	0.345141	0.333971	0.397375	0.351547	0.365803	0.343775	0.30894	0.390778	0.343799	0.382598	0.347494	0.328665	0.367232	0.416239	0.365535	0.385165	0.408782	0.435533	0.41026	0.346564	0.34685
chr3	30936239	GADL1	0.340692	0.261547	0.344101	0.277542	0.157842	0.428564	0.42865	0.383908	0.219023	0.233424	0.238054	0.244144	0.299782	0.232792	0.240438	0.211579	0.39923	0.20975	0.301812	0.290957	0.351143	0.207831	0.150908	0.278391	0.411184	0.129673	0.270872	0.327098	0.110963	0.343409	0.226299	0.251618	0.196284	0.079564	0.0234604	0.0336609	0.192443	0.161455	0.409761	0.210723	0.198446	0.0915428	0.0431279	0.196577	0.262528	0.342791	0.274594
chr3	30936247	GADL1	0.419252	0.34963	0.394627	0.310056	0.328803	0.435753	0.440168	0.433111	0.301675	0.32079	0.349279	0.344664	0.370352	0.323118	0.312767	0.311913	0.442974	0.314683	0.390511	0.387313	0.412245	0.319068	0.256071	0.397103	0.423282	0.223153	0.351272	0.371982	0.255948	0.416598	0.309002	0.335647	0.300042	0.199982	0.0510135	0.0813381	0.376042	0.269913	0.447666	0.348679	0.331315	0.164522	0.108287	0.316966	0.402234	0.393288	0.365253
chr3	30936255	GADL1	0.367118	0.331563	0.384499	0.299317	0.162003	0.457766	0.481825	0.408505	0.24583	0.278821	0.275606	0.309213	0.354484	0.28615	0.29528	0.293245	0.404547	0.289723	0.352679	0.336077	0.372618	0.27755	0.214877	0.319539	0.416586	0.217523	0.338337	0.370622	0.230538	0.380427	0.282449	0.323048	0.262421	0.157377	0.0472562	0.0390411	0.350078	0.26584	0.419721	0.316639	0.252609	0.108125	0.0638177	0.312082	0.375245	0.38382	0.321863
chr3	30936316	GADL1	0.397951	0.352966	0.402158	0.355503	0.175932	0.437922	0.477925	0.41268	0.297749	0.27414	0.319784	0.3354	0.32558	0.322398	0.366321	0.31968	0.423994	0.320258	0.397612	0.362127	0.395803	0.202079	0.248642	0.392196	0.479971	0.240329	0.307876	0.387346	0.212346	0.427806	0.266402	0.330914	0.229658	0.207902	0.0621022	0.102383	0.414844	0.249414	0.443841	0.34407	0.266291	0.174918	0.130854	0.418304	0.33615	0.383958	0.315029
chr3	30936318	GADL1	0.331703	0.285944	0.322677	0.283507	0.144905	0.344427	0.411169	0.371946	0.236793	0.235086	0.274406	0.27215	0.289426	0.265929	0.297559	0.285112	0.348532	0.273419	0.320923	0.303487	0.305012	0.204506	0.197402	0.31506	0.413944	0.190261	0.284577	0.313998	0.18681	0.327424	0.196398	0.250194	0.184364	0.157712	0.0536953	0.0778148	0.329966	0.212741	0.373218	0.296875	0.237813	0.125782	0.118104	0.322262	0.277758	0.302273	0.252328
chr3	30936397	GADL1	0.139707	0.108015	0.154663	0.136003	0.102306	0.20868	0.235961	0.241617	0.107379	0.143529	0.180277	0.202613	0.196772	0.117956	0.184246	0.18515	0.198311	0.152684	0.185744	0.164934	0.209166	0.13888	0.135362	0.144265	0.232677	0.10612	0.15218	0.202853	0.147801	0.172465	0.113997	0.160935	0.154261	0.0592843	0.0549502	0.0500992	0.158301	0.135363	0.218618	0.133747	0.0654843	0.0633491	0.0435868	0.10614	0.154728	0.256668	0.143587
chr3	30936426	GADL1	0.166876	0.157213	0.188341	0.171059	0.102181	0.199854	0.234011	0.215634	0.132439	0.122913	0.151817	0.16035	0.160932	0.145713	0.175925	0.169912	0.190722	0.15487	0.165505	0.182889	0.177007	0.122481	0.128126	0.157698	0.240224	0.126111	0.190092	0.178074	0.122589	0.170952	0.119358	0.145922	0.133512	0.127799	0.0928588	0.0896642	0.235194	0.129901	0.199657	0.160602	0.125176	0.103054	0.0818394	0.21152	0.167665	0.177034	0.140851
chr3	128336579		0.399061	0.430383	0.427247	0.416849	0.348652	0.435225	0.451046	0.42412	0.424357	0.437942	0.487921	0.44607	0.399165	0.427904	0.444698	0.408977	0.430657	0.416173	0.433015	0.415925	0.430648	0.434469	0.37131	0.364749	0.407514	0.409122	0.374286	0.474152	0.41826	0.438492	0.411179	0.415198	0.422794	0.40714	0.374812	0.347972	0.414931	0.434906	0.4279	0.450141	0.420738	0.380263	0.353428	0.426992	0.460558	0.45269	0.422352
chr3	128336728		0.510627	0.544605	0.545834	0.48417	0.51057	0.56911	0.559477	0.473297	0.479536	0.520157	0.647186	0.49611	0.512065	0.52	0.522058	0.440107	0.513267	0.525217	0.459703	0.469101	0.49463	0.482133	0.447153	0.418071	0.447735	0.493577	0.391697	0.579108	0.496482	0.559138	0.461988	0.496169	0.477014	0.49064	0.443736	0.485062	0.554686	0.471539	0.480419	0.618214	0.678212	0.497745	0.544636	0.523552	0.602526	0.51543	0.54753
chr3	128336744		0.434739	0.45331	0.397829	0.400462	0.421921	0.427939	0.455709	0.409635	0.415029	0.431808	0.527176	0.408616	0.411633	0.432516	0.428998	0.37938	0.402615	0.411935	0.364908	0.437772	0.421139	0.41607	0.388069	0.346809	0.404218	0.39113	0.329963	0.48813	0.41188	0.473805	0.381505	0.409281	0.399573	0.409519	0.399562	0.397094	0.441971	0.388312	0.424589	0.486292	0.541155	0.44463	0.424827	0.428412	0.475354	0.428882	0.441891
chr3	128336857		0.437921	0.434455	0.42779	0.393353	0.447312	0.457965	0.442085	0.417539	0.418013	0.44272	0.530114	0.450027	0.457211	0.455835	0.452567	0.409776	0.4433	0.432083	0.414433	0.462541	0.457818	0.448422	0.412486	0.348	0.439274	0.38714	0.36409	0.47039	0.435031	0.434104	0.39101	0.438726	0.422496	0.44261	0.391177	0.407459	0.439494	0.391543	0.451698	0.483301	0.546629	0.44523	0.514955	0.439781	0.470755	0.445359	0.426411
chr3	128337004		0.461068	0.490894	0.459458	0.462634	0.411033	0.45052	0.474364	0.412574	0.424358	0.461676	0.577556	0.453377	0.442188	0.434858	0.454109	0.418928	0.430672	0.451769	0.414065	0.445674	0.446651	0.45067	0.41046	0.379565	0.424523	0.438947	0.36677	0.500325	0.435929	0.477559	0.384137	0.443942	0.421296	0.444077	0.411924	0.414118	0.445252	0.406986	0.440997	0.543994	0.54115	0.505535	0.479317	0.441126	0.512908	0.417555	0.458998
chr3	128337033		0.440593	0.446185	0.409911	0.405733	0.429366	0.410409	0.431372	0.398053	0.413162	0.411981	0.502191	0.419093	0.448876	0.427724	0.436723	0.42498	0.413625	0.427985	0.391418	0.433055	0.421738	0.408647	0.401719	0.380048	0.419884	0.416571	0.367921	0.475623	0.428891	0.430911	0.427162	0.41571	0.418304	0.408551	0.406531	0.379966	0.419139	0.378604	0.414955	0.422145	0.414477	0.441183	0.460836	0.418804	0.447805	0.412341	0.434592
chr3	128720242	CCDC48	0.531534	0.481307	0.500592	0.537346	0.408619	0.576207	0.566073	0.108832	0.356698	0.454041	0.510765	0.50128	0.486461	0.545948	0.40871	0.445999	0.484503	0.337986	0.475441	0.51084	0.494999	0.378168	0.455688	0.45783	0.326799	0.162679	0.420049	0.322051	0.578414	0.539433	0.306895	0.315233	0.532522	0.529705	0.488978	0.516558	0.393032	0.371071	0.586197	0.661162	0.127588	0.455377	0.433022	0.524134	0.578996	0.351063	0.533216
chr3	128720250	CCDC48	0.429967	0.434835	0.474584	0.468378	0.367602	0.43912	0.455463	0.158233	0.352766	0.307128	0.480348	0.405317	0.401485	0.424417	0.311839	0.382384	0.458365	0.306726	0.420225	0.411115	0.395491	0.276297	0.353958	0.282559	0.169749	0.196242	0.368449	0.339816	0.416259	0.452048	0.241732	0.312761	0.499557	0.417107	0.363556	0.422519	0.329162	0.31903	0.487286	0.427053	0.141979	0.42698	0.4025	0.479107	0.489444	0.293294	0.438137
chr3	128720338	CCDC48	0.437278	0.394828	0.399849	0.481108	0.48138	0.515681	0.501163	0.0848249	0.423741	0.415524	0.440288	0.44585	0.455032	0.40167	0.272327	0.377456	0.465587	0.263854	0.428743	0.463881	0.47712	0.454981	0.374181	0.34449	0.376852	0.259496	0.375223	0.358131	0.410587	0.431992	0.172689	0.140396	0.34153	0.446795	0.415294	0.395011	0.402357	0.234284	0.405718	0.505015	0.11691	0.498776	0.462823	0.504621	0.49349	0.339761	0.337294
chr3	128720433	CCDC48	0.593093	0.522958	0.573704	0.642625	0.507528	0.600069	0.677302	0.0374425	0.533932	0.514844	0.607641	0.568554	0.56607	0.56011	0.150829	0.495443	0.633016	0.269732	0.566065	0.614269	0.591696	0.592973	0.289498	0.539574	0.540211	0.411207	0.389143	0.418356	0.515441	0.58812	0.0958049	0.144058	0.356788	0.566739	0.517478	0.413899	0.336194	0.325558	0.605859	0.5948	0.0465451	0.589807	0.406934	0.600035	0.676802	0.396402	0.590324
chr3	182816738	MCCC1	0.576335	0.56006	0.550926	0.523943	0.611413	0.558992	0.563349	0.566716	0.509053	0.47549	0.500474	0.473433	0.591608	0.519992	0.481647	0.51019	0.496224	0.558971	0.533453	0.535171	0.465	0.519568	0.477738	0.418676	0.52083	0.508178	0.506329	0.520711	0.540731	0.478701	0.494662	0.494715	0.494566	0.528154	0.407981	0.451587	0.480893	0.507075	0.483391	0.647023	0.619175	0.527377	0.530397	0.532569	0.600872	0.542624	0.54784
chr3	182816873	MCCC1	0.388292	0.418748	0.381515	0.384824	0.415923	0.404781	0.418951	0.359642	0.35415	0.357347	0.369313	0.379033	0.373449	0.385412	0.387458	0.370084	0.365431	0.425978	0.328055	0.360776	0.367675	0.375187	0.356642	0.339546	0.391373	0.357932	0.389979	0.356382	0.414628	0.374986	0.349349	0.373557	0.373986	0.375294	0.327489	0.405962	0.406227	0.373165	0.366972	0.477904	0.440334	0.454824	0.433843	0.405144	0.438424	0.377449	0.360278
chr3	182817190	MCCC1	0.600736	0.597776	0.59999	0.583098	0.544228	0.62068	0.613622	0.538847	0.575126	0.548782	0.552639	0.587084	0.557759	0.561431	0.600298	0.562726	0.608806	0.609844	0.535445	0.594408	0.551582	0.575091	0.556678	0.573895	0.599973	0.598047	0.561854	0.529349	0.568415	0.577427	0.560255	0.58853	0.590396	0.558269	0.510662	0.525701	0.493162	0.626039	0.579013	0.575636	0.601598	0.618584	0.505222	0.553533	0.620533	0.624758	0.553783
chr3	182817223	MCCC1	0.566492	0.536068	0.564273	0.557466	0.66664	0.552311	0.592185	0.544279	0.520214	0.465906	0.517247	0.505153	0.528503	0.509358	0.526436	0.51688	0.510405	0.545475	0.500206	0.537855	0.505835	0.522811	0.530811	0.470634	0.504198	0.542649	0.502623	0.521525	0.532253	0.533859	0.50596	0.52149	0.516759	0.53602	0.487074	0.529668	0.492266	0.534688	0.504489	0.585831	0.646355	0.559801	0.569502	0.52993	0.571376	0.568207	0.468576
chr3	182817250	MCCC1;MCCC1	0.424692	0.365366	0.435155	0.391876	0.356584	0.451079	0.427219	0.489254	0.404944	0.180305	0.415315	0.393418	0.452883	0.428231	0.366511	0.402135	0.355863	0.420608	0.407352	0.458607	0.427683	0.411583	0.436306	0.433859	0.346546	0.375583	0.351091	0.388877	0.424835	0.401445	0.334511	0.407922	0.386601	0.440493	0.396901	0.334093	0.378742	0.435302	0.376201	0.396746	0.473121	0.388131	0.380182	0.345168	0.428065	0.43954	0.274631
chr3	182817338	MCCC1;MCCC1	0.374004	0.34417	0.386516	0.346066	0.32376	0.350834	0.31631	0.410014	0.326763	0.30205	0.355538	0.356442	0.41291	0.326122	0.374918	0.366497	0.368161	0.313887	0.332535	0.381896	0.390876	0.319033	0.366759	0.339411	0.370142	0.306108	0.360524	0.344441	0.298856	0.394505	0.329134	0.327464	0.332987	0.28719	0.338118	0.31272	0.35768	0.347148	0.28119	0.382654	0.433065	0.353	0.345061	0.279268	0.390404	0.435646	0.29996
chr3	182817381	MCCC1	0.435495	0.381914	0.477937	0.384528	0.423062	0.457947	0.443773	0.418063	0.419209	0.379591	0.388449	0.391047	0.419971	0.410121	0.426103	0.397835	0.40255	0.418248	0.386965	0.416453	0.403864	0.398589	0.424475	0.395689	0.421628	0.387666	0.401396	0.423724	0.429269	0.434589	0.369008	0.405517	0.39263	0.397261	0.365514	0.406538	0.456901	0.394703	0.389391	0.500646	0.511885	0.429861	0.485772	0.438345	0.494933	0.393358	0.381808
chr3	182817389	MCCC1	0.452904	0.431886	0.459898	0.427419	0.422047	0.431301	0.467285	0.45482	0.478487	0.408608	0.420438	0.410137	0.45057	0.427864	0.440784	0.435295	0.423716	0.441756	0.409993	0.442029	0.424491	0.422386	0.437752	0.428887	0.430282	0.434283	0.419082	0.435248	0.444667	0.463332	0.404486	0.43416	0.426096	0.407725	0.404804	0.417736	0.492001	0.41377	0.413189	0.472258	0.471938	0.460376	0.429269	0.42996	0.472816	0.44527	0.409541
chr3	182817448	MCCC1	0.286179	0.216232	0.274729	0.234601	0.131828	0.242562	0.25158	0.391259	0.300871	0.239365	0.364396	0.252292	0.384474	0.313447	0.306883	0.368779	0.328141	0.306344	0.356584	0.320056	0.396677	0.291367	0.313468	0.214891	0.281664	0.214482	0.291127	0.323601	0.27851	0.330639	0.177643	0.255469	0.283381	0.210611	0.238098	0.158708	0.265691	0.285715	0.244743	0.328134	0.177838	0.196959	0.160742	0.13878	0.260683	0.278783	0.120004
chr3	182817479	MCCC1	0.414041	0.370869	0.392406	0.331268	0.434035	0.41918	0.404204	0.414506	0.381733	0.328116	0.36576	0.372165	0.385584	0.396548	0.375304	0.332852	0.459475	0.382662	0.396407	0.393097	0.342595	0.350295	0.373054	0.342375	0.399735	0.359414	0.424436	0.396709	0.471703	0.386194	0.333957	0.420664	0.397342	0.389563	0.348489	0.368884	0.420906	0.431703	0.428236	0.447161	0.415496	0.402939	0.38058	0.432108	0.420806	0.385843	0.337644
chr3	182817578	MCCC1	0.502139	0.49188	0.478734	0.435047	0.40697	0.46962	0.491267	0.476599	0.470541	0.468266	0.438797	0.417097	0.480032	0.44006	0.454875	0.466933	0.446212	0.489287	0.42819	0.434845	0.435869	0.42361	0.439357	0.407442	0.496953	0.489602	0.468288	0.459941	0.518334	0.483431	0.456074	0.429104	0.459717	0.467274	0.363482	0.411208	0.434499	0.446675	0.429266	0.516288	0.469397	0.469691	0.459361	0.489071	0.516323	0.494608	0.477066
chr3	182817584	MCCC1	0.45799	0.438069	0.434246	0.37521	0.405453	0.44794	0.453117	0.443399	0.420142	0.416265	0.403035	0.354661	0.40857	0.393483	0.404161	0.394818	0.419957	0.455353	0.406567	0.397817	0.365364	0.388873	0.421004	0.354251	0.475216	0.457283	0.38351	0.433113	0.467358	0.415617	0.431125	0.371846	0.422961	0.443357	0.33877	0.444965	0.415121	0.423548	0.438683	0.479141	0.44851	0.448719	0.432048	0.453667	0.483874	0.416328	0.405104
chr3	182817626	MCCC1	0.630465	0.593232	0.620217	0.61274	0.61522	0.559983	0.596735	0.557311	0.489156	0.604203	0.516683	0.492743	0.532672	0.505158	0.538105	0.457975	0.549855	0.606443	0.557866	0.558834	0.499048	0.531637	0.528414	0.542268	0.556397	0.499891	0.523777	0.529492	0.599828	0.553792	0.523871	0.547942	0.515828	0.531193	0.495312	0.473425	0.54245	0.554406	0.522298	0.608855	0.522007	0.510526	0.562721	0.549324	0.53505	0.507195	0.560085
chr3	192124844	FGF12;FGF12	0.415373	0.573699	0.47366	0.527347	0.828588	0.459211	0.47243	0.558241	0.597182	0.477189	0.565306	0.665783	0.583506	0.583328	0.494566	0.588379	0.610983	0.430528	0.542242	0.711228	0.70954	0.53593	0.575909	0.595566	0.629495	0.511516	0.549037	0.633419	0.540793	0.569093	0.665651	0.403688	0.831139	0.498607	0.567173	0.687106	0.726846	0.682453	0.400237	0.579043	0.688433	0.631301	0.561583	0.663023	0.605825	0.722087	0.58446
chr3	192126165	FGF12;FGF12;FGF12	0.514522	0.493521	0.431571	0.510669	0.583531	0.533194	0.526881	0.486484	0.441442	0.45639	0.518663	0.46881	0.493938	0.516075	0.507955	0.394513	0.488756	0.453623	0.546206	0.460291	0.499	0.53849	0.436498	0.420149	0.504231	0.46709	0.42194	0.498917	0.446459	0.512213	0.494495	0.461599	0.485222	0.470497	0.40337	0.315307	0.498105	0.44345	0.621611	0.541746	0.593034	0.492151	0.533254	0.550283	0.551613	0.339309	0.492033
chr3	192126244	FGF12;FGF12;FGF12	0.300032	0.329745	0.33791	0.355585	0.332793	0.291971	0.350019	0.366621	0.261707	0.313174	0.247534	0.258094	0.337616	0.308422	0.310384	0.29635	0.360513	0.376221	0.329354	0.354723	0.344935	0.319018	0.320637	0.249936	0.223089	0.321874	0.329384	0.319111	0.390193	0.306986	0.316766	0.250825	0.345516	0.365958	0.312904	0.305812	0.356527	0.306451	0.294173	0.37551	0.403449	0.316711	0.348342	0.334783	0.296631	0.285109	0.298934
chr3	192126742	FGF12;FGF12;FGF12	0.478462	0.497717	0.521526	0.517845	0.385279	0.493856	0.580174	0.508462	0.463192	0.400205	0.175699	0.100892	0.439146	0.408838	0.500467	0.442222	0.442889	0.493667	0.364918	0.466326	0.412278	0.441469	0.44331	0.438151	0.490469	0.364265	0.399485	0.477079	0.40935	0.513764	0.282893	0.360812	0.483713	0.48744	0.137188	0.328159	0.449228	0.481212	0.553408	0.500772	0.508472	0.167847	0.320767	0.511443	0.523781	0.246635	0.456712
chr3	192126825	FGF12;FGF12;FGF12	0.49768	0.413088	0.509829	0.504017	0.367884	0.540406	0.589455	0.477025	0.389848	0.361208	0.11112	0.104765	0.516698	0.328792	0.420505	0.272856	0.401037	0.453457	0.169963	0.474774	0.127655	0.233455	0.353529	0.426992	0.493624	0.143911	0.22862	0.431511	0.303424	0.478051	0.162555	0.130802	0.383945	0.464728	0.0845243	0.284718	0.320209	0.438988	0.457829	0.356914	0.51377	0.0918033	0.292129	0.463018	0.26138	0.19451	0.498187
chr3	192126849	FGF12;FGF12	0.532328	0.428668	0.519731	0.518672	0.497421	0.470955	0.611098	0.488775	0.476039	0.357895	0.075892	0.0504983	0.527533	0.401905	0.434002	0.262366	0.401222	0.485654	0.198758	0.485311	0.0654647	0.219267	0.31649	0.422442	0.491947	0.288585	0.184796	0.432481	0.23382	0.513577	0.121743	0.0800831	0.495874	0.495259	0.0352865	0.198276	0.35014	0.376808	0.393523	0.354203	0.493057	0.0636066	0.458245	0.477037	0.220461	0.221026	0.519437
chr3	192126935	FGF12;FGF12	0.490258	0.582082	0.506712	0.566946	0.457051	0.561028	0.580472	0.506056	0.503803	0.504294	0.126958	0.0468376	0.527138	0.455688	0.555136	0.451363	0.53881	0.52046	0.304115	0.586391	0.0397278	0.367236	0.440223	0.369427	0.532329	0.506929	0.472414	0.537946	0.521718	0.603667	0.262766	0.0842597	0.590735	0.606263	0.0331957	0.356717	0.456974	0.543441	0.593452	0.247998	0.511277	0.072327	0.524351	0.53326	0.468352	0.15054	0.623772
chr3	192126960	FGF12;FGF12	0.515111	0.49673	0.518157	0.445761	0.53867	0.382965	0.537263	0.441826	0.436285	0.465356	0.217027	0.0881515	0.44377	0.482065	0.432183	0.267467	0.485105	0.467949	0.261268	0.491361	0.140967	0.249531	0.309632	0.348181	0.483843	0.38771	0.442295	0.453981	0.418319	0.493635	0.310751	0.137061	0.479351	0.486561	0.0812091	0.268308	0.480656	0.50564	0.48441	0.211247	0.556892	0.124396	0.429133	0.491764	0.504544	0.156682	0.368271
chr3	192126996	FGF12;FGF12	0.367637	0.411477	0.391334	0.366299	0.375232	0.419612	0.572629	0.373349	0.352424	0.387891	0.250723	0.184167	0.382377	0.357532	0.405927	0.257752	0.383198	0.362413	0.309824	0.366089	0.219868	0.359045	0.400691	0.347843	0.39352	0.348711	0.399887	0.361441	0.404566	0.392757	0.275806	0.221815	0.348271	0.461838	0.0797567	0.414295	0.375331	0.321747	0.336474	0.32908	0.427428	0.145998	0.488941	0.375791	0.412779	0.287019	0.392979
chr3	192127327	FGF12;FGF12	0.259551	0.435109	0.501561	0.408546	0.439335	0.475743	0.378496	0.428451	0.430711	0.0970191	0.0844012	0.120722	0.414531	0.0999806	0.399398	0.121189	0.420663	0.452361	0.0891803	0.382422	0.107187	0.102839	0.166619	0.356278	0.431063	0.152441	0.0930343	0.416202	0.260159	0.489556	0.0924053	0.0908586	0.420532	0.428253	0.0881736	0.132776	0.445093	0.40179	0.399256	0.227773	0.502636	0.0770218	0.49524	0.480224	0.466219	0.117763	0.363721
chr3	192127330	FGF12;FGF12	0.44964	0.556237	0.589614	0.494703	0.465776	0.606471	0.570834	0.516779	0.539931	0.0399434	0.032477	0.0787615	0.509069	0.0377155	0.486299	0.0575057	0.506782	0.528091	0.0416733	0.486335	0.0360933	0.0574236	0.136381	0.471613	0.512999	0.136727	0.0290666	0.516242	0.351762	0.54312	0.0113003	0.0272838	0.477969	0.543786	0.0270817	0.107261	0.436421	0.482161	0.471888	0.195399	0.567217	0.021293	0.463519	0.531068	0.544507	0.0545052	0.446073
chr3	192127356	FGF12;FGF12	0.44784	0.471446	0.469685	0.333622	0.366021	0.510083	0.527603	0.446429	0.437669	0.0365801	0.0273226	0.127934	0.422104	0.0231747	0.40837	0.0473111	0.436691	0.453477	0.0447468	0.430467	0.0480471	0.0478228	0.0851561	0.387063	0.282372	0.277223	0.035267	0.436491	0.283717	0.461578	0.0279888	0.024123	0.413625	0.426866	0.0314108	0.171636	0.441678	0.407712	0.418218	0.213222	0.456123	0.0356468	0.419032	0.48521	0.50815	0.0713469	0.420161
chr3	196728470		0.827704	0.767961	0.816545	0.803159	0.849945	0.83251	0.845756	0.780108	0.797948	0.768066	0.822544	0.788676	0.772806	0.831191	0.76893	0.793234	0.738439	0.749695	0.7989	0.80129	0.79033	0.765207	0.794739	0.806439	0.741545	0.837142	0.829331	0.796652	0.784414	0.760833	0.810827	0.819221	0.790052	0.811578	0.821456	0.82874	0.754125	0.776094	0.747996	0.835706	0.874553	0.857271	0.873983	0.775664	0.787978	0.817009	0.769428
chr3	196729632		0.474619	0.494158	0.488278	0.531811	0.500558	0.563775	0.39645	0.512861	0.509043	0.524339	0.517773	0.506162	0.535573	0.519612	0.534403	0.486453	0.496224	0.493145	0.500081	0.464894	0.488129	0.496446	0.475842	0.105842	0.504438	0.208793	0.510722	0.527642	0.502927	0.515619	0.48661	0.430087	0.481031	0.518393	0.472878	0.464321	0.496691	0.522718	0.506737	0.576751	0.574421	0.54243	0.517638	0.537869	0.557368	0.49847	0.50118
chr3	196730265	MFI2	0.561267	0.539502	0.609794	0.580146	0.549879	0.618696	0.317433	0.554669	0.554825	0.532295	0.583722	0.568993	0.555742	0.559786	0.540555	0.494044	0.544867	0.56262	0.535742	0.503298	0.545661	0.526333	0.562225	0.0579326	0.522745	0.0644483	0.561906	0.551401	0.57379	0.553188	0.516067	0.385659	0.548929	0.60635	0.544641	0.470183	0.541097	0.562509	0.545085	0.615825	0.551988	0.571639	0.548305	0.57506	0.606547	0.539641	0.574342
chr3	196730272	MFI2	0.63963	0.663312	0.709997	0.683474	0.594456	0.693515	0.454781	0.627687	0.659475	0.654191	0.646327	0.635739	0.627064	0.646183	0.604636	0.523409	0.657446	0.634009	0.608773	0.61834	0.630017	0.59993	0.633695	0.0897076	0.605726	0.241893	0.652744	0.638268	0.622892	0.657462	0.577831	0.505448	0.660334	0.613484	0.599582	0.555964	0.621315	0.605012	0.621656	0.675808	0.609208	0.685042	0.552563	0.668877	0.682829	0.668674	0.628298
chr3	196730303	MFI2	0.461979	0.517095	0.6036	0.55657	0.436855	0.553079	0.36285	0.516237	0.492742	0.547863	0.519489	0.520985	0.483673	0.0855061	0.45057	0.41476	0.481076	0.503615	0.50567	0.467739	0.489975	0.446938	0.504032	0.0539301	0.367169	0.0352027	0.511587	0.521223	0.555718	0.528712	0.44219	0.335303	0.488579	0.511489	0.515847	0.523997	0.545886	0.508126	0.469162	0.562081	0.507	0.536295	0.442748	0.502186	0.528659	0.559168	0.473905
chr3	196730609	MFI2	0.574199	0.560553	0.565782	0.59008	0.720064	0.664702	0.55253	0.623552	0.527193	0.563101	0.605985	0.573895	0.583186	0.573364	0.599553	0.537761	0.637011	0.576576	0.575271	0.611767	0.597781	0.60334	0.593214	0.32196	0.606635	0.361098	0.60758	0.594693	0.624348	0.640564	0.574406	0.379177	0.591734	0.606124	0.531056	0.568189	0.59484	0.585088	0.57975	0.639463	0.771719	0.622604	0.592189	0.630896	0.677119	0.571803	0.591357
chr3	196731150	MFI2	0.886013	0.845366	0.847654	0.847303	0.816924	0.86133	0.852768	0.862857	0.858692	0.837695	0.850383	0.835462	0.838971	0.855471	0.824706	0.821557	0.841189	0.827818	0.861534	0.857259	0.855782	0.825378	0.849697	0.830439	0.851509	0.863713	0.839443	0.868736	0.839232	0.847835	0.865672	0.807905	0.852778	0.834681	0.846563	0.86001	0.814248	0.803215	0.827746	0.855675	0.912377	0.868737	0.870733	0.81644	0.864529	0.845626	0.838861
chr3	196733464	MFI2	0.952173	0.939516	0.933221	0.935084	0.935133	0.935641	0.940442	0.930849	0.920418	0.917034	0.927676	0.917434	0.913577	0.939863	0.91875	0.932848	0.908677	0.9294	0.901096	0.90074	0.908552	0.90826	0.912168	0.931334	0.90971	0.952733	0.907603	0.931336	0.890729	0.918698	0.929149	0.917293	0.907517	0.93457	0.935822	0.905218	0.917357	0.915377	0.864203	0.943637	0.918159	0.936545	0.955996	0.920486	0.922471	0.919185	0.900953
chr3	196746085	MFI2;MFI2	0.560804	0.460567	0.49458	0.478903	0.540217	0.493903	0.478763	0.594476	0.50097	0.529449	0.533078	0.578317	0.540682	0.561964	0.542429	0.573118	0.470936	0.529355	0.588542	0.605492	0.633144	0.472446	0.563951	0.442243	0.540187	0.488609	0.596984	0.573714	0.506956	0.489756	0.526902	0.519384	0.5714	0.538286	0.566347	0.525256	0.453007	0.467201	0.386821	0.612944	0.555168	0.478376	0.502623	0.466063	0.430722	0.508008	0.503409
chr3	196749317	MFI2;MFI2	0.442715	0.422686	0.423308	0.447619	0.491454	0.454526	0.43331	0.495339	0.420704	0.455476	0.455224	0.47452	0.515653	0.53264	0.536799	0.46229	0.435084	0.414337	0.51822	0.476078	0.54533	0.491632	0.463902	0.466375	0.431192	0.423938	0.477048	0.451898	0.414264	0.456951	0.450977	0.483246	0.447024	0.493907	0.468645	0.44816	0.451926	0.443631	0.37982	0.503917	0.556715	0.496654	0.485749	0.465598	0.526797	0.438092	0.43386
chr3	196750426	MFI2;MFI2	0.476892	0.434833	0.438913	0.496291	0.502575	0.455753	0.452197	0.452697	0.401439	0.449024	0.41933	0.394094	0.483467	0.486584	0.440744	0.381159	0.390151	0.447089	0.499564	0.448501	0.510557	0.480281	0.468608	0.45406	0.369827	0.419375	0.429009	0.485579	0.429123	0.398066	0.42126	0.416313	0.491498	0.421386	0.483527	0.546439	0.476081	0.460541	0.355614	0.588756	0.60186	0.489645	0.644083	0.611432	0.487749	0.447676	0.374415
chr3	196750506	MFI2;MFI2	0.504643	0.535636	0.523316	0.545884	0.370849	0.56739	0.563498	0.535876	0.517869	0.525779	0.537142	0.462184	0.542711	0.524927	0.527837	0.457369	0.481258	0.504838	0.540095	0.52409	0.52809	0.539301	0.517326	0.541668	0.437734	0.506325	0.49073	0.550305	0.53573	0.494974	0.530062	0.538627	0.5565	0.509402	0.557369	0.570016	0.532111	0.543803	0.51675	0.475091	0.431064	0.600911	0.518118	0.626295	0.57578	0.508562	0.46761
chr3	196750848	MFI2;MFI2	0.551718	0.474391	0.469472	0.536953	0.547443	0.478838	0.590436	0.531848	0.46338	0.544436	0.560192	0.452282	0.494378	0.565901	0.550156	0.443594	0.5639	0.508895	0.585378	0.49688	0.583266	0.520853	0.524837	0.539574	0.441296	0.527268	0.52789	0.534949	0.576451	0.528521	0.505034	0.4795	0.540906	0.574125	0.565879	0.649398	0.599556	0.632233	0.506966	0.577517	0.712758	0.643779	0.69079	0.588857	0.513537	0.538038	0.498789
chr3	196750939	MFI2;MFI2	0.232844	0.231179	0.275196	0.237184	0.137008	0.250177	0.288624	0.314619	0.22749	0.261189	0.326325	0.282188	0.281206	0.245324	0.246214	0.237965	0.30413	0.290886	0.271719	0.323703	0.423913	0.203325	0.22387	0.187034	0.210198	0.236838	0.26331	0.293425	0.24394	0.250285	0.171608	0.186359	0.277574	0.258807	0.25529	0.333495	0.400693	0.320919	0.236649	0.301324	0.30924	0.329686	0.348288	0.227906	0.342854	0.29865	0.226382
chr3	196751186	MFI2;MFI2	0.572678	0.550083	0.565735	0.648266	0.448132	0.579062	0.627971	0.587785	0.54723	0.557651	0.596492	0.571609	0.570268	0.579113	0.54801	0.59465	0.598815	0.655552	0.633986	0.649372	0.757245	0.568631	0.612431	0.553509	0.529589	0.608326	0.622461	0.569207	0.617644	0.603682	0.548532	0.502499	0.66086	0.642045	0.745282	0.742717	0.688173	0.631458	0.621278	0.631296	0.700733	0.704567	0.613396	0.572989	0.59649	0.605653	0.593911
chr3	196753119	MFI2;MFI2	0.789616	0.776805	0.757695	0.760694	0.669538	0.782436	0.787859	0.780946	0.761034	0.752065	0.742683	0.739541	0.794423	0.824823	0.789215	0.725601	0.739621	0.751589	0.803506	0.810472	0.79236	0.776762	0.758916	0.762723	0.715747	0.731967	0.796953	0.78092	0.758416	0.765213	0.761912	0.779853	0.761987	0.80477	0.767611	0.793311	0.739614	0.691947	0.784155	0.841274	0.821422	0.772962	0.786288	0.746828	0.751121	0.728125	0.692042
chr3	196753395	MFI2;MFI2	0.739407	0.756588	0.728349	0.779143	0.819258	0.780114	0.761967	0.748868	0.720189	0.710288	0.735469	0.724035	0.747453	0.79023	0.73534	0.724028	0.682468	0.700314	0.746879	0.74636	0.75185	0.715522	0.721713	0.683472	0.711103	0.748449	0.766002	0.729105	0.719834	0.71273	0.725919	0.710178	0.692121	0.703067	0.764058	0.772982	0.704677	0.602769	0.690456	0.786021	0.786379	0.787743	0.799516	0.729785	0.698164	0.738102	0.683656
chr3	196754322	MFI2;MFI2	0.920676	0.942952	0.941612	0.914096	0.917346	0.921749	0.927669	0.888705	0.88364	0.910864	0.872439	0.887117	0.882661	0.879928	0.908866	0.89503	0.89198	0.879182	0.879743	0.883439	0.904467	0.862034	0.87451	0.88898	0.922509	0.928971	0.888116	0.893525	0.87338	0.889742	0.90811	0.890964	0.870028	0.890476	0.88255	0.919088	0.886097	0.870725	0.898738	0.924648	0.908303	0.904912	0.879493	0.915261	0.901727	0.902379	0.873892
chr3	196754501	MFI2;MFI2	0.958739	0.916706	0.941154	0.963969	0.884318	0.938773	0.921283	0.954634	0.925576	0.931071	0.939074	0.943209	0.938689	0.951745	0.933281	0.944573	0.937359	0.925919	0.942438	0.935479	0.958681	0.934225	0.920973	0.947346	0.940242	0.945553	0.940523	0.944283	0.920312	0.936203	0.935425	0.953608	0.931238	0.938706	0.934577	0.913803	0.9022	0.904284	0.944728	0.953557	0.954833	0.9329	0.938247	0.919235	0.938357	0.919559	0.927029
chr3	196754664	MFI2;MFI2	0.9995	0.995527	0.995978	0.997279	0.980644	0.987668	0.988271	0.983869	0.97629	0.981161	0.986599	0.981904	0.987577	0.977408	0.976848	0.9827	0.981039	0.978678	0.98429	0.985677	0.978827	0.974184	0.975472	0.981233	0.986725	0.984639	0.986226	0.981824	0.984315	0.982791	0.983086	0.978356	0.981805	0.978913	0.982124	0.981797	0.979626	0.983372	0.979785	0.981948	0.986884	0.985351	0.984127	0.977557	0.990587	0.98594	0.985751
chr3	196754722	MFI2;MFI2	0.987578	0.981702	0.98776	0.981424	0.953832	0.97983	0.970232	0.964943	0.975759	0.97332	0.963726	0.971114	0.966857	0.977285	0.964715	0.9669	0.974964	0.966214	0.970202	0.968387	0.972894	0.971005	0.970212	0.97322	0.971253	0.973833	0.974531	0.975413	0.959952	0.968971	0.973517	0.966779	0.962075	0.964554	0.973465	0.970604	0.957646	0.952304	0.97187	0.969428	0.975462	0.97899	0.961066	0.964458	0.972726	0.967596	0.96997
chr3	196754806	MFI2;MFI2	0.931394	0.904359	0.91854	0.934038	0.918919	0.859408	0.893489	0.902867	0.898041	0.891027	0.899957	0.901775	0.893031	0.909583	0.868161	0.904351	0.886725	0.877676	0.896963	0.894834	0.896901	0.909567	0.879135	0.882958	0.893808	0.889757	0.893114	0.903129	0.904489	0.891683	0.886718	0.898895	0.879316	0.862241	0.881955	0.886277	0.903552	0.883431	0.900881	0.901765	0.897575	0.874416	0.909959	0.899675	0.885693	0.918858	0.882146
chr3	196755688	MFI2;MFI2	0.814311	0.798904	0.774319	0.781954	0.772897	0.766184	0.813073	0.859857	0.793274	0.757627	0.826394	0.726383	0.762251	0.769595	0.822748	0.748657	0.795817	0.861806	0.830037	0.831084	0.839878	0.79255	0.800695	0.775996	0.738381	0.822155	0.837483	0.788313	0.851912	0.813016	0.790977	0.77442	0.777616	0.837213	0.808584	0.802851	0.794328	0.772296	0.786078	0.837305	0.832961	0.785737	0.84946	0.763564	0.804486	0.823018	0.764677
chr3	196755973	MFI2;MFI2	0.379528	0.130317	0.240809	0.369421	0.13734	0.311108	0.318301	0.359806	0.267883	0.216826	0.391531	0.319958	0.308528	0.328772	0.267924	0.353029	0.3617	0.360172	0.377581	0.342181	0.276779	0.360087	0.32771	0.305045	0.286239	0.301123	0.311581	0.236951	0.336356	0.412286	0.279746	0.305277	0.250661	0.370924	0.121898	0.216822	0.373883	0.306569	0.416857	0.308527	0.287561	0.27016	0.211548	0.236571	0.367943	0.395355	0.386784
chr4	657842	PDE6B;PDE6B;PDE6B	0.591895	0.366468	0.52093	0.431628	0.347087	0.450324	0.534742	0.482264	0.462728	0.478722	0.651428	0.406506	0.356593	0.452843	0.389729	0.405444	0.397535	0.417185	0.465922	0.470895	0.42988	0.456663	0.388158	0.354038	0.3681	0.341265	0.473083	0.413266	0.410376	0.421165	0.507376	0.404463	0.438346	0.407431	0.26074	0.440594	0.381808	0.481987	0.545156	0.272859	0.266667	0.265758	0.360887	0.430451	0.496575	0.435314	0.352805
chr4	657927	PDE6B;PDE6B;PDE6B	0.268961	0.263486	0.281221	0.2381	0.275601	0.208941	0.287378	0.314642	0.269175	0.311073	0.252261	0.282417	0.31289	0.270058	0.185822	0.270886	0.247182	0.243508	0.239809	0.26966	0.260476	0.246622	0.272035	0.208986	0.258099	0.269878	0.217678	0.265735	0.304475	0.301701	0.297042	0.234285	0.273478	0.242132	0.203675	0.240698	0.255067	0.294758	0.28943	0.274763	0.264336	0.295339	0.274526	0.190411	0.344263	0.302799	0.300522
chr4	2819393	SH3BP2;SH3BP2;SH3BP2;SH3BP2	0.440376	0.389402	0.389956	0.400381	0.414414	0.479221	0.373436	0.448875	0.311642	0.400832	0.355559	0.423189	0.436625	0.420052	0.416954	0.432037	0.430637	0.450889	0.447443	0.474946	0.470208	0.405994	0.379538	0.368393	0.367706	0.349343	0.403075	0.471485	0.406001	0.455178	0.358029	0.408963	0.396502	0.449406	0.492084	0.462973	0.419254	0.424909	0.344708	0.348462	0.471976	0.466963	0.419688	0.354984	0.435199	0.422635	0.424504
chr4	2819614	SH3BP2;SH3BP2;SH3BP2;SH3BP2	0.405149	0.259481	0.273131	0.389555	0.244134	0.462296	0.194263	0.484108	0.169187	0.447111	0.324958	0.477658	0.512999	0.330357	0.383279	0.51845	0.538356	0.37117	0.463395	0.423467	0.505176	0.348307	0.332824	0.241608	0.246834	0.351441	0.435471	0.476342	0.359323	0.490027	0.32737	0.455466	0.360546	0.452526	0.523294	0.298037	0.22854	0.480385	0.266141	0.157597	0.416761	0.410518	0.249406	0.153119	0.456036	0.466365	0.387893
chr4	2819707	SH3BP2;SH3BP2;SH3BP2;SH3BP2	0.359644	0.278078	0.280003	0.324818	0.354253	0.373274	0.191204	0.363772	0.179481	0.334845	0.251539	0.366343	0.362725	0.314375	0.311574	0.373547	0.372897	0.333738	0.349011	0.358652	0.391588	0.299074	0.277432	0.280983	0.210067	0.302106	0.348778	0.35874	0.337102	0.350504	0.272065	0.340651	0.310735	0.34898	0.389667	0.305094	0.280623	0.398259	0.250193	0.232673	0.353219	0.371893	0.320478	0.176145	0.375896	0.320426	0.311532
chr4	2819770	SH3BP2;SH3BP2;SH3BP2;SH3BP2	0.339953	0.282601	0.266367	0.32212	0.2787	0.381457	0.172858	0.351513	0.137874	0.290728	0.221971	0.373307	0.340926	0.257092	0.293563	0.362972	0.363026	0.254476	0.347035	0.330052	0.37435	0.217881	0.245831	0.276897	0.158842	0.24295	0.288478	0.324802	0.261666	0.334288	0.215284	0.302843	0.287036	0.375584	0.382112	0.307748	0.180479	0.383917	0.237878	0.19076	0.322868	0.326104	0.319204	0.127845	0.357512	0.280246	0.260184
chr4	4577005		0.442604	0.24026	0.464624	0.465151	0.412658	0.440381	0.381873	0.482438	0.39832	0.54875	0.477003	0.444384	0.432124	0.403175	0.290587	0.370209	0.412087	0.341691	0.434432	0.458494	0.340435	0.465759	0.220416	0.275742	0.313205	0.124899	0.468864	0.527092	0.297497	0.427029	0.395059	0.44312	0.457509	0.499955	0.165198	0.333143	0.295982	0.271597	0.422019	0.537036	0.453422	0.385	0.359856	0.296227	0.499006	0.381915	0.350114
chr4	4577273		0.413788	0.293376	0.442857	0.436081	0.361212	0.427086	0.380315	0.450202	0.453895	0.477772	0.434362	0.468668	0.44726	0.378701	0.321406	0.395302	0.441565	0.37276	0.442447	0.425034	0.354883	0.424493	0.278667	0.359601	0.380649	0.0675893	0.445048	0.477211	0.299806	0.43071	0.327983	0.450847	0.440944	0.415626	0.120027	0.257858	0.371105	0.321217	0.397908	0.384281	0.308525	0.353317	0.250542	0.329871	0.46391	0.37813	0.411566
chr4	4577434		0.396906	0.343561	0.397517	0.413699	0.376203	0.420776	0.414472	0.425992	0.428086	0.453729	0.436027	0.421734	0.432634	0.40449	0.359777	0.41165	0.42351	0.380866	0.419334	0.42065	0.375789	0.426962	0.236068	0.408151	0.399808	0.223777	0.42061	0.422248	0.30912	0.45447	0.431743	0.428345	0.438676	0.43704	0.264135	0.395519	0.456616	0.335046	0.426524	0.475116	0.468751	0.46044	0.42245	0.386582	0.505812	0.385684	0.441301
chr4	4577473		0.397499	0.204169	0.433877	0.403221	0.318896	0.435525	0.401795	0.433508	0.396983	0.50216	0.414255	0.418839	0.4068	0.307405	0.275108	0.339287	0.393954	0.240986	0.42053	0.356207	0.23391	0.391745	0.137287	0.252697	0.288809	0.0826318	0.356689	0.492073	0.179813	0.482268	0.456495	0.460251	0.387144	0.332424	0.1051	0.305682	0.320008	0.20227	0.371387	0.448877	0.407252	0.423824	0.276378	0.239138	0.485709	0.409116	0.385104
chr4	8582101	GPR78	0.0505775	0.0239669	0.0378726	0.0377623	0.0490934	0.0293021	0.0617117	0.0603744	0.0536655	0.0606125	0.0646885	0.0539153	0.0671881	0.0483175	0.0540997	0.0512773	0.0486333	0.0412518	0.0518609	0.0580933	0.0577688	0.0617254	0.0443412	0.0483756	0.0698442	0.041111	0.0604193	0.0465756	0.0597061	0.0420271	0.0557062	0.0574635	0.04923	0.0679383	0.0538617	0.0631571	0.062866	0.0587317	0.0515764	0.0665157	0.0371737	0.0916475	0.0670682	0.0671705	0.0447906	0.0558659	0.0563753
chr4	8582110	GPR78	0.0304129	0.0224593	0.0153175	0.0336963	0.0326147	0.038357	0.0313756	0.0337894	0.0285637	0.0383193	0.0437889	0.0380393	0.0474813	0.0359476	0.0406334	0.0383757	0.0332263	0.0413684	0.036386	0.0364839	0.0371069	0.0386669	0.0356392	0.0480499	0.0439714	0.0386058	0.0344083	0.0411466	0.0499796	0.038476	0.0388095	0.0347156	0.0430544	0.0423977	0.0404668	0.0431273	0.0378126	0.0322832	0.0519782	0.0448011	0.0323657	0.0400024	0.0355357	0.0359906	0.0373029	0.0495313	0.0395621
chr4	8582171	GPR78	0.121118	0.123533	0.111106	0.106651	0.131955	0.0994455	0.122828	0.122062	0.104702	0.111656	0.136733	0.132003	0.112054	0.0967849	0.10897	0.106038	0.1045	0.122627	0.129647	0.0998207	0.112037	0.0978553	0.100772	0.106561	0.106962	0.145975	0.0982602	0.113555	0.120492	0.101303	0.104635	0.0994195	0.106891	0.117474	0.102593	0.101767	0.119521	0.102028	0.102874	0.125731	0.107115	0.109179	0.112605	0.139941	0.124845	0.120348	0.113662
chr4	8582227	GPR78	0.094416	0.104644	0.0880239	0.174998	0.0998506	0.1801	0.0943416	0.231859	0.152835	0.172737	0.280801	0.111288	0.0981951	0.123046	0.0912421	0.147398	0.218544	0.10064	0.18549	0.151089	0.275704	0.194498	0.0980809	0.121083	0.116927	0.104076	0.112061	0.155944	0.122722	0.244034	0.320228	0.0969654	0.135315	0.109471	0.128353	0.0775528	0.072814	0.0867996	0.109702	0.09628	0.0286943	0.112124	0.0891819	0.0792066	0.167273	0.105717	0.1022
chr4	8582249	GPR78	0.0245786	0.0241428	0.0197995	0.0440307	0.0632447	0.0561395	0.0438295	0.02838	0.03537	0.0130049	0.170151	0.0374969	0.0282318	0.0110366	0.028164	0.0525665	0.0710253	0.0249047	0.0698711	0.030851	0.0201247	0.0437542	0.0264199	0.0474262	0.0224794	0.0194641	0.0253973	0.0193916	0.0596737	0.0322395	0.0742557	0.0374766	0.0200249	0.0255105	0.0124202	0.0382605	0.0305	0.0281403	0.0265249	0.0179637	0.165939	0.110016	0.0250802	0.0279792	0.0431555	0.0523685	0.221516
chr4	8582287	GPR78	0.0928759	0.0783665	0.0779748	0.0830138	0.068804	0.15454	0.0859833	0.121329	0.0551516	0.163277	0.146461	0.153288	0.0932903	0.0735798	0.0983135	0.153432	0.0744649	0.0996341	0.103365	0.0709908	0.0781452	0.110555	0.110418	0.0832812	0.097001	0.0798118	0.0783267	0.0670745	0.170495	0.0859335	0.103754	0.0561668	0.133401	0.129724	0.073857	0.063686	0.109716	0.173079	0.0683907	0.0892148	0.0750542	0.0800592	0.0572775	0.106755	0.19015	0.11848	0.115919
chr4	8582300	GPR78;GPR78	0.0987421	0.0593045	0.0824166	0.117162	0.0629845	0.127347	0.0894924	0.186506	0.0505708	0.136038	0.214931	0.200663	0.130911	0.0544931	0.100372	0.194517	0.0599325	0.148902	0.133179	0.0784297	0.0899065	0.194869	0.126103	0.0749632	0.110648	0.16234	0.0586001	0.0943224	0.200081	0.147051	0.164372	0.0508158	0.136519	0.192726	0.103198	0.0442359	0.056984	0.200016	0.0745192	0.0769556	0.0625563	0.133019	0.0473895	0.0759963	0.203887	0.174771	0.153336
chr4	8582565	GPR78;GPR78	0.0508025	0.0383456	0.0641209	0.084559	0.0576015	0.0555555	0.0704418	0.0694424	0.059985	0.074581	0.0663677	0.077929	0.07856	0.0649663	0.0668429	0.0759699	0.0658189	0.0715417	0.0661671	0.0648226	0.0619688	0.0506627	0.0712947	0.0724916	0.0712679	0.0762918	0.0651095	0.0521767	0.101882	0.0655819	0.0737966	0.0675475	0.0652151	0.0650926	0.0651976	0.0581737	0.0727993	0.114416	0.0661292	0.0877003	0.0693372	0.0523164	0.0573606	0.0722003	0.0578491	0.065544	0.0642998
chr4	93225354	GRID2	0.022636	0.202402	0.291522	0.340366	0.187908	0.164492	0.0777686	0.365971	0.183452	0.401417	0.324797	0.298489	0.381222	0.243957	0.291681	0.328797	0.375026	0.362193	0.265408	0.331053	0.217513	0.216932	0.222382	0.276505	0.395066	0.0961923	0.33661	0.295322	0.220231	0.277531	0.207547	0.289908	0.213505	0.344121	0.278603	0.277622	0.132353	0.471863	0.287528	0.0694073	0.220729	0.201373	0.207356	0.100726	0.103684	0.29552	0.322929
chr4	93225360	GRID2	0.00828836	0.151372	0.27311	0.214752	0.148984	0.087773	0.0365305	0.335687	0.204491	0.415883	0.242601	0.321512	0.278	0.190763	0.306079	0.257166	0.335496	0.313458	0.248636	0.287695	0.26227	0.194266	0.199643	0.222793	0.431873	0.0862091	0.348152	0.233839	0.199488	0.296152	0.114319	0.220625	0.170337	0.310505	0.258809	0.342691	0.151806	0.391003	0.372003	0.0746324	0.122581	0.213585	0.0888611	0.0714017	0.107667	0.274706	0.262667
chr4	93225466	GRID2	0.0592121	0.144387	0.380677	0.307436	0.305471	0.212929	0.258741	0.190596	0.273263	0.277931	0.374242	0.392887	0.124896	0.276033	0.273816	0.305879	0.324769	0.39459	0.439549	0.283845	0.350246	0.404948	0.355483	0.231712	0.438667	0.158189	0.332307	0.31019	0.430902	0.33921	0.375138	0.263393	0.213379	0.301899	0.241215	0.305085	0.276692	0.309294	0.488446	0.0708283	0.176724	0.216667	0.229075	0.275622	0.363038	0.369386	0.378662
chr4	93225565	GRID2;GRID2	0.0807389	0.418023	0.360381	0.419231	0.562536	0.373263	0.468848	0.490908	0.250908	0.518665	0.400943	0.232181	0.391865	0.501168	0.353103	0.275889	0.431253	0.483083	0.33337	0.422185	0.321618	0.378889	0.379419	0.29306	0.352617	0.159395	0.434625	0.408878	0.372082	0.36803	0.45112	0.41627	0.403762	0.659592	0.207263	0.550052	0.370663	0.316117	0.429191	0.206037	0.468474	0.240712	0.205716	0.238979	0.442142	0.401542	0.14882
chr4	93225933	GRID2	0.190055	0.384515	0.514481	0.496333	0.505852	0.397473	0.227847	0.452089	0.246577	0.399152	0.547368	0.335534	0.422235	0.266498	0.494344	0.369886	0.540752	0.498433	0.505478	0.544424	0.506978	0.368936	0.484553	0.216719	0.279756	0.234965	0.512493	0.472533	0.356116	0.457157	0.260849	0.381549	0.589936	0.623749	0.267407	0.444217	0.459642	0.536456	0.467516	0.2417	0.519421	0.487259	0.323502	0.25549	0.563413	0.363668	0.324615
chr4	93225960	GRID2	0.580081	0.730498	0.772575	0.754192	0.8184	0.674945	0.560478	0.560818	0.72307	0.719353	0.592327	0.746376	0.624329	0.706147	0.63999	0.636687	0.690501	0.644305	0.721261	0.739465	0.624566	0.672974	0.614086	0.414625	0.687963	0.672733	0.634836	0.70055	0.636598	0.699392	0.68471	0.723217	0.787116	0.721237	0.563977	0.547493	0.595845	0.787407	0.712693	0.61254	0.596238	0.686067	0.575599	0.665221	0.618331	0.644797	0.54995
chr4	93226245	GRID2	0.425746	0.566575	0.436246	0.506892	0.390523	0.406757	0.470509	0.339482	0.498112	0.376646	0.430733	0.575897	0.557179	0.555526	0.337821	0.442732	0.431007	0.635415	0.40884	0.546823	0.583047	0.361822	0.553618	0.354269	0.432413	0.423606	0.433652	0.494285	0.48401	0.600541	0.600353	0.527002	0.584012	0.588952	0.400782	0.443366	0.547573	0.387963	0.706358	0.435303	0.564079	0.411052	0.454641	0.380525	0.507823	0.477481	0.535095
chr4	93226380	GRID2	0.131779	0.638283	0.559433	0.610105	0.67125	0.787155	0.501861	0.63537	0.46995	0.608797	0.592571	0.693464	0.562555	0.680694	0.598502	0.690315	0.492851	0.740186	0.694023	0.586967	0.705899	0.676368	0.55054	0.449626	0.624155	0.527246	0.656578	0.518816	0.584321	0.684569	0.666707	0.652042	0.62351	0.75914	0.44731	0.500957	0.633025	0.595605	0.811249	0.378913	0.551515	0.624525	0.313725	0.608585	0.669927	0.510017	0.79713
chr4	93226495	GRID2	0.139235	0.60358	0.54186	0.563856	0.616198	0.522667	0.338473	0.540869	0.503065	0.628195	0.574798	0.524942	0.546416	0.528693	0.561633	0.536704	0.518579	0.54261	0.580228	0.50394	0.526167	0.520713	0.476778	0.433462	0.519272	0.485044	0.500606	0.55551	0.576301	0.522328	0.521402	0.592483	0.589352	0.628285	0.422805	0.501415	0.484615	0.545046	0.67757	0.450341	0.614956	0.542068	0.573911	0.612916	0.693404	0.501532	0.533701
chr4	93226540	GRID2	0.277973	0.620159	0.552281	0.543227	0.629121	0.583806	0.372849	0.550447	0.466682	0.577257	0.597844	0.541403	0.572734	0.543986	0.573215	0.547557	0.52555	0.424829	0.570463	0.476891	0.550151	0.552932	0.55072	0.482499	0.519136	0.520688	0.572929	0.55733	0.552565	0.52052	0.593566	0.581296	0.555163	0.543603	0.389701	0.488399	0.517341	0.575767	0.711072	0.491336	0.663956	0.504497	0.388332	0.611254	0.680665	0.505035	0.56053
chr4	93226625	GRID2	0.0419504	0.279134	0.287252	0.282632	0.175821	0.299556	0.170481	0.288988	0.247143	0.337407	0.268994	0.328165	0.241874	0.21381	0.27055	0.281171	0.270842	0.197909	0.270293	0.27859	0.25748	0.261718	0.17118	0.216644	0.275484	0.212318	0.291112	0.270338	0.258487	0.413843	0.263837	0.290256	0.269337	0.294552	0.2485	0.205703	0.144845	0.295179	0.247426	0.305214	0.287165	0.200178	0.146251	0.319982	0.291105	0.187034	0.238617
chr4	93226889	GRID2	0.2171	0.424553	0.447582	0.420778	0.453814	0.404521	0.2341	0.443701	0.387269	0.378162	0.396182	0.402729	0.42326	0.365684	0.441153	0.359332	0.307619	0.431444	0.401759	0.392728	0.417653	0.420398	0.409353	0.36242	0.394424	0.389909	0.339839	0.423123	0.421407	0.400864	0.393998	0.400489	0.40441	0.420391	0.181027	0.419665	0.405583	0.431246	0.396188	0.337759	0.482336	0.432664	0.508954	0.350777	0.464707	0.282137	0.398019
chr4	93226926	GRID2	0.26697	0.392698	0.415446	0.46723	0.388301	0.52824	0.277405	0.392441	0.463501	0.45326	0.474231	0.416031	0.460555	0.420174	0.463239	0.355401	0.355835	0.440058	0.455402	0.403286	0.442522	0.475588	0.457734	0.419161	0.44164	0.405727	0.435355	0.385196	0.433687	0.396912	0.464001	0.448609	0.435352	0.40461	0.424193	0.313611	0.354619	0.50944	0.377801	0.312968	0.529778	0.435903	0.395769	0.48931	0.510815	0.328332	0.310599
chr4	93227195	GRID2	0.384415	0.393889	0.382784	0.428754	0.487847	0.310805	0.467563	0.397052	0.457761	0.508349	0.445981	0.517598	0.39593	0.395775	0.364994	0.477535	0.525192	0.476058	0.504629	0.489247	0.388152	0.449877	0.460936	0.379961	0.46097	0.452335	0.48576	0.4754	0.540485	0.438337	0.492903	0.484032	0.540472	0.471108	0.476045	0.407821	0.50565	0.486375	0.428076	0.611063	0.363052	0.429055	0.526769	0.513394	0.581804	0.411243	0.498267
chr4	102711747	BANK1;BANK1	0.52147	0.47251	0.472901	0.498714	0.525238	0.454446	0.694701	0.473701	0.477641	0.484287	0.499228	0.462784	0.462926	0.48325	0.475907	0.482117	0.459788	0.486641	0.482873	0.484026	0.469534	0.428628	0.480586	0.422171	0.469874	0.473159	0.502531	0.445583	0.486694	0.46533	0.555695	0.50427	0.504881	0.488673	0.417985	0.514509	0.488795	0.499614	0.503423	0.518541	0.538115	0.518732	0.555607	0.51025	0.55033	0.536776	0.466137
chr4	102711773	BANK1;BANK1;BANK1;BANK1	0.445932	0.429896	0.42029	0.412807	0.512937	0.410325	0.609868	0.419734	0.40977	0.433759	0.409949	0.404965	0.425409	0.422599	0.434253	0.402648	0.429277	0.425587	0.404527	0.428004	0.428654	0.409212	0.419729	0.375965	0.419247	0.433598	0.414608	0.390633	0.413752	0.414411	0.50317	0.444055	0.425297	0.414616	0.377636	0.459027	0.44007	0.420071	0.443294	0.478695	0.532436	0.469996	0.486209	0.422405	0.483313	0.498907	0.408504
chr4	102712010	BANK1;BANK1;BANK1;BANK1	0.62148	0.585586	0.60136	0.543677	0.505225	0.560547	0.69342	0.558847	0.549105	0.57031	0.538242	0.54402	0.548679	0.539237	0.573009	0.542244	0.550888	0.580936	0.540003	0.572546	0.555818	0.562062	0.568522	0.519893	0.555034	0.524973	0.567379	0.544538	0.59042	0.546354	0.589029	0.573494	0.533579	0.563898	0.525075	0.584553	0.625801	0.566916	0.569777	0.592504	0.625754	0.617552	0.568202	0.658276	0.642572	0.592662	0.550281
chr4	102712082	BANK1;BANK1	0.594808	0.556118	0.609794	0.558999	0.647193	0.601167	0.704256	0.578459	0.5716	0.517817	0.58421	0.559503	0.584407	0.541856	0.590019	0.503254	0.55836	0.579207	0.562807	0.5777	0.582567	0.578398	0.533925	0.550329	0.581608	0.576104	0.558675	0.534761	0.553828	0.54555	0.608484	0.6078	0.561559	0.543617	0.539943	0.526198	0.576536	0.608562	0.562376	0.633152	0.621524	0.553923	0.56325	0.577101	0.677741	0.487523	0.590416
chr4	102712216	BANK1;BANK1	0.520085	0.528043	0.537218	0.523164	0.536539	0.534121	0.722193	0.510837	0.529225	0.520901	0.531925	0.536312	0.537579	0.534808	0.546829	0.512809	0.520099	0.5406	0.470085	0.50985	0.535702	0.504873	0.49931	0.424371	0.536863	0.514675	0.540776	0.524668	0.541628	0.538045	0.561945	0.55473	0.526285	0.525556	0.475889	0.470854	0.498607	0.513843	0.514965	0.557386	0.567554	0.513356	0.467039	0.510045	0.623403	0.529416	0.563944
chr4	102712397	BANK1;BANK1	0.665148	0.655495	0.626116	0.229142	0.725808	0.597922	0.796407	0.616116	0.555474	0.599573	0.575107	0.578856	0.866627	0.567954	0.623879	0.579439	0.188071	0.627336	0.580243	0.628174	0.598964	0.55356	0.615104	0.553631	0.59418	0.562817	0.598101	0.587189	0.605577	0.591534	0.648309	0.596072	0.601442	0.587876	0.517084	0.609924	0.583874	0.599179	0.623872	0.677186	0.63252	0.84627	0.635717	0.589287	0.677571	0.608753	0.610051
chr4	154709441	SFRP2	0.467196	0.315513	0.267594	0.35018	0.424906	0.23227	0.437341	0.269878	0.474643	0.344644	0.289713	0.31789	0.407003	0.360364	0.348664	0.369494	0.35675	0.444036	0.37077	0.409072	0.378444	0.22788	0.400991	0.284402	0.299906	0.338335	0.351908	0.317187	0.413888	0.351621	0.421241	0.305534	0.451734	0.473099	0.164826	0.334979	0.310124	0.571466	0.432479	0.366875	0.287433	0.250334	0.278206	0.330465	0.29116	0.380278	0.0974258
chr4	154709756	SFRP2	0.396098	0.496209	0.317236	0.368582	0.623243	0.479552	0.595077	0.547025	0.309443	0.45738	0.482144	0.460691	0.470257	0.46575	0.445096	0.377835	0.452397	0.386878	0.530776	0.51503	0.462538	0.426775	0.49485	0.522074	0.483152	0.364775	0.498372	0.544213	0.465089	0.507918	0.406934	0.391439	0.498204	0.390161	0.396842	0.536213	0.473752	0.480731	0.480973	0.557531	0.513551	0.315056	0.51619	0.55217	0.550569	0.520223	0.244929
chr4	154709828	SFRP2	0.713078	0.688502	0.51008	0.592212	0.600479	0.716144	0.620977	0.571116	0.685026	0.657529	0.64393	0.670637	0.508451	0.651624	0.676398	0.533786	0.503348	0.666518	0.622294	0.594233	0.540412	0.532469	0.571432	0.532779	0.526905	0.612545	0.609035	0.531824	0.653037	0.563918	0.678052	0.653396	0.710648	0.580868	0.517775	0.692055	0.678559	0.565772	0.681758	0.638466	0.623103	0.634515	0.528086	0.657423	0.663025	0.549473	0.368491
chr4	154710224	SFRP2;SFRP2	0.350826	0.319874	0.353801	0.309397	0.337431	0.251131	0.386819	0.384065	0.364065	0.246924	0.347723	0.358772	0.345097	0.367455	0.334747	0.392555	0.377076	0.321214	0.327965	0.353931	0.320788	0.358034	0.431841	0.20998	0.30243	0.322063	0.382483	0.345332	0.393062	0.326284	0.312866	0.320994	0.310092	0.326113	0.317118	0.383995	0.293674	0.361544	0.390245	0.376378	0.357437	0.234907	0.428991	0.371511	0.322331	0.422301	0.343898
chr4	154710353	SFRP2	0.430804	0.499201	0.387003	0.399343	0.530987	0.511442	0.51183	0.42859	0.493188	0.431746	0.520443	0.401611	0.447117	0.454808	0.358863	0.418647	0.414926	0.434638	0.459535	0.455617	0.369667	0.547628	0.496294	0.264656	0.449316	0.391731	0.494763	0.369661	0.486408	0.413166	0.344844	0.533497	0.328988	0.499896	0.304536	0.338083	0.445411	0.436351	0.388884	0.533609	0.283771	0.406354	0.481621	0.499631	0.563964	0.485431	0.400211
chr4	154710371	SFRP2	0.562567	0.496872	0.412903	0.43048	0.62563	0.585499	0.566909	0.482689	0.458561	0.467131	0.537274	0.433105	0.496102	0.44201	0.430614	0.411421	0.416908	0.428166	0.542028	0.508549	0.387027	0.599442	0.520531	0.338078	0.406494	0.432002	0.490267	0.329492	0.459942	0.37902	0.376755	0.566607	0.400948	0.531471	0.393341	0.424077	0.477077	0.428375	0.542893	0.531226	0.226308	0.449819	0.467179	0.539714	0.511707	0.568199	0.371196
chr4	154710373	SFRP2	0.671143	0.591519	0.522782	0.537793	0.719354	0.719274	0.650988	0.642667	0.557412	0.601482	0.58248	0.6317	0.639441	0.551799	0.603451	0.531028	0.482417	0.515698	0.580867	0.631833	0.498243	0.691146	0.607174	0.430729	0.461507	0.540826	0.543509	0.471229	0.564841	0.487071	0.507887	0.658286	0.617193	0.569455	0.540682	0.599995	0.516377	0.535753	0.604556	0.583548	0.35594	0.619492	0.56423	0.667175	0.588351	0.637916	0.451625
chr4	154710399	SFRP2	0.704047	0.562686	0.423771	0.584278	0.763736	0.643914	0.59914	0.623168	0.543484	0.554303	0.497608	0.591641	0.487787	0.48557	0.536842	0.509916	0.51132	0.556363	0.549921	0.65235	0.341166	0.730237	0.573397	0.409782	0.626072	0.5647	0.536204	0.400173	0.553622	0.511795	0.475817	0.575604	0.480074	0.553815	0.532987	0.517456	0.400501	0.399881	0.622619	0.521794	0.270799	0.426197	0.476515	0.551562	0.511628	0.518995	0.526378
chr4	154710418	SFRP2	0.693455	0.669622	0.631272	0.658963	0.609129	0.733068	0.628493	0.69435	0.609003	0.564657	0.644049	0.62009	0.610526	0.563098	0.760392	0.580672	0.558878	0.573153	0.60408	0.66558	0.569068	0.607802	0.641836	0.495077	0.619278	0.581832	0.623899	0.57242	0.676324	0.696278	0.537916	0.618954	0.55766	0.697833	0.515442	0.574729	0.625148	0.574995	0.748623	0.568024	0.513397	0.570346	0.574719	0.577209	0.636046	0.663405	0.581843
chr4	154710421	SFRP2	0.643124	0.600361	0.594792	0.621807	0.514538	0.562432	0.589146	0.60035	0.509671	0.526547	0.60111	0.616273	0.542249	0.530211	0.695511	0.534691	0.520324	0.571323	0.558941	0.598773	0.582945	0.547056	0.577256	0.407714	0.613628	0.581496	0.547707	0.526546	0.596678	0.608972	0.527623	0.577893	0.547235	0.615737	0.498796	0.592877	0.581818	0.520697	0.649031	0.554363	0.414643	0.573844	0.442999	0.546063	0.571468	0.590268	0.557515
chr4	154710425	SFRP2	0.465619	0.450256	0.453999	0.49155	0.479002	0.443693	0.486401	0.509489	0.438428	0.447696	0.450496	0.456392	0.440357	0.433487	0.530927	0.458359	0.442547	0.401274	0.470639	0.444116	0.430907	0.39344	0.500461	0.41338	0.440256	0.404249	0.460142	0.436583	0.446284	0.497289	0.441372	0.437802	0.425647	0.436257	0.363871	0.482407	0.499619	0.43371	0.500794	0.473554	0.419988	0.382571	0.516522	0.48076	0.495686	0.481452	0.368248
chr4	154710429	SFRP2	0.5149	0.445418	0.443567	0.431668	0.528242	0.422587	0.505009	0.497677	0.413808	0.43302	0.433285	0.454633	0.454111	0.397197	0.572861	0.431522	0.350633	0.386049	0.464026	0.484688	0.414014	0.365146	0.432858	0.323263	0.524731	0.427944	0.415739	0.405683	0.466451	0.5378	0.421529	0.483021	0.366961	0.439892	0.283297	0.537192	0.556557	0.42852	0.515835	0.458265	0.504108	0.523415	0.525118	0.448538	0.455411	0.526152	0.418697
chr4	154710475	SFRP2	0.423677	0.429161	0.500287	0.472927	0.370732	0.381973	0.458378	0.344271	0.464671	0.426998	0.43786	0.423337	0.528279	0.391822	0.571814	0.392298	0.299783	0.456316	0.384019	0.45861	0.497341	0.360925	0.379168	0.169129	0.365173	0.208429	0.38442	0.418654	0.314864	0.454788	0.358548	0.312569	0.414462	0.428058	0.105899	0.5	0.284595	0.486508	0.465924	0.439713	0.43675	0.184959	0.340807	0.574385	0.427757	0.38784	0.193759
chr4	154710499	SFRP2	0.507704	0.571178	0.507292	0.502666	0.583897	0.525684	0.643142	0.521652	0.558994	0.525281	0.53256	0.578312	0.5346	0.595039	0.526162	0.486683	0.454669	0.553886	0.583617	0.533893	0.512189	0.499816	0.506774	0.362655	0.53936	0.433677	0.506741	0.521274	0.512114	0.57653	0.481082	0.496071	0.490878	0.519205	0.384399	0.54397	0.496638	0.484011	0.561441	0.525441	0.480409	0.487441	0.502739	0.620088	0.527732	0.589414	0.504752
chr4	154710523	SFRP2	0.636023	0.609726	0.682507	0.515963	0.683862	0.370684	0.572821	0.494385	0.565772	0.668631	0.542549	0.53192	0.504625	0.602244	0.714191	0.463616	0.502221	0.548297	0.524191	0.534709	0.500091	0.410667	0.490418	0.582304	0.582277	0.255496	0.504547	0.552018	0.554211	0.521446	0.68567	0.381955	0.526407	0.516803	0.464637	0.636037	0.603983	0.494316	0.387025	0.532524	0.477561	0.556176	0.414653	0.565303	0.457549	0.601728	0.646868
chr4	154710535	SFRP2	0.584806	0.624615	0.526167	0.491106	0.73348	0.566199	0.620277	0.525643	0.600527	0.602776	0.530163	0.668602	0.512744	0.527255	0.591442	0.503946	0.547795	0.469278	0.489676	0.595573	0.476155	0.517337	0.605209	0.47736	0.558452	0.470691	0.532278	0.594522	0.573274	0.608145	0.490514	0.562203	0.510721	0.505908	0.465905	0.653857	0.553588	0.487661	0.530828	0.569892	0.489841	0.67083	0.592783	0.718323	0.566876	0.610081	0.545416
chr4	154710598	SFRP2	0.585696	0.6229	0.50637	0.624791	0.685612	0.718398	0.580127	0.545087	0.739759	0.666646	0.628307	0.521436	0.499907	0.526381	0.513319	0.538442	0.471469	0.600264	0.617577	0.48788	0.62592	0.514587	0.535345	0.611196	0.513132	0.56615	0.487135	0.544055	0.662034	0.674718	0.507196	0.622485	0.522356	0.687789	0.486295	0.651071	0.538579	0.603886	0.495993	0.541172	0.438473	0.637179	0.499697	0.716705	0.599932	0.581002	0.579888
chr4	154710750	SFRP2	0.798846	0.657042	0.540071	0.700198	0.579409	0.793635	0.753804	0.68851	0.798108	0.720253	0.706276	0.69872	0.639585	0.666273	0.714873	0.612335	0.619169	0.71734	0.675321	0.690486	0.381629	0.62134	0.714413	0.405228	0.758562	0.556871	0.648551	0.698787	0.695822	0.729083	0.680199	0.7216	0.58811	0.714981	0.445277	0.707317	0.494873	0.521753	0.763516	0.620173	0.50495	0.727702	0.5922	0.847586	0.662843	0.619443	0.442918
chr4	154710796	SFRP2	0.510922	0.577821	0.536232	0.528838	0.678154	0.466678	0.605565	0.47736	0.511063	0.535704	0.579963	0.540816	0.496718	0.481369	0.423512	0.509623	0.57914	0.479353	0.594996	0.407614	0.576498	0.534266	0.448555	0.497126	0.384813	0.559513	0.458587	0.482347	0.616978	0.639786	0.471603	0.509302	0.48589	0.495783	0.417049	0.492384	0.479587	0.532722	0.61708	0.532708	0.430207	0.457837	0.604262	0.510206	0.68683	0.557198	0.316248
chr4	154710826	SFRP2	0.825506	0.73531	0.619518	0.790153	0.688228	0.770172	0.72237	0.73411	0.809075	0.761521	0.64952	0.655698	0.782714	0.727237	0.632572	0.618018	0.677253	0.716854	0.699487	0.758118	0.770278	0.79235	0.675758	0.60363	0.783066	0.589789	0.728571	0.693887	0.69453	0.738855	0.643221	0.650622	0.696968	0.768388	0.670945	0.720392	0.610248	0.731221	0.805716	0.709187	0.778012	0.722291	0.596843	0.76698	0.69687	0.683238	0.674987
chr4	154710873	SFRP2	0.452383	0.415599	0.392298	0.455612	0.392082	0.422549	0.442412	0.406935	0.448337	0.33918	0.364059	0.390273	0.398617	0.429252	0.329247	0.433424	0.369696	0.334776	0.423817	0.398323	0.405647	0.36535	0.305478	0.354457	0.317911	0.381462	0.417726	0.347846	0.396774	0.390854	0.299576	0.442607	0.498148	0.373887	0.271759	0.402236	0.342318	0.391583	0.339124	0.428708	0.423724	0.33244	0.449678	0.478751	0.33274	0.401624	0.315027
chr4	154710900	SFRP2	0.201503	0.204852	0.208007	0.235912	0.328791	0.266417	0.290291	0.217697	0.246167	0.170196	0.236029	0.289452	0.283655	0.191521	0.202984	0.244013	0.21252	0.225333	0.192677	0.275598	0.189266	0.158758	0.201687	0.158879	0.177603	0.239526	0.241539	0.192834	0.225523	0.163638	0.147153	0.156292	0.218093	0.2067	0.131396	0.210655	0.258618	0.19666	0.145269	0.275178	0.156138	0.224575	0.224894	0.200628	0.215891	0.280452	0.0857887
chr4	154710961	SFRP2	0.430825	0.601611	0.508316	0.705197	0.516945	0.724426	0.624709	0.567724	0.640629	0.51148	0.538928	0.569817	0.566534	0.563052	0.55313	0.541843	0.659874	0.55766	0.514233	0.568876	0.567913	0.683285	0.532213	0.48011	0.351109	0.461107	0.593197	0.428796	0.595868	0.529448	0.519935	0.553773	0.665043	0.573497	0.596791	0.339136	0.552551	0.287086	0.630892	0.474268	0.699794	0.582466	0.599351	0.679245	0.61554	0.576173	0.62386
chr4	154711081	SFRP2	0.384223	0.341545	0.342693	0.338911	0.432457	0.445429	0.370967	0.393721	0.353791	0.413107	0.383902	0.377392	0.426404	0.386253	0.276137	0.347796	0.433703	0.48747	0.363909	0.412645	0.365953	0.33572	0.410801	0.177599	0.376442	0.356868	0.482668	0.354156	0.386538	0.390395	0.338183	0.403956	0.36306	0.289155	0.284227	0.397475	0.45887	0.378492	0.396367	0.411482	0.370169	0.393938	0.50357	0.324628	0.418265	0.441833	0.252591
chr4	154711099	SFRP2	0.467738	0.411406	0.432394	0.416805	0.415769	0.475094	0.449563	0.5334	0.543507	0.426754	0.519118	0.436814	0.474946	0.336644	0.353432	0.390076	0.464069	0.535588	0.445072	0.503097	0.422932	0.382083	0.49381	0.262351	0.443217	0.413491	0.575187	0.470835	0.469178	0.480084	0.432907	0.505364	0.455791	0.384181	0.356847	0.429184	0.453087	0.352036	0.509896	0.46575	0.430783	0.412493	0.559264	0.422409	0.315726	0.447305	0.360237
chr4	154711115	SFRP2	0.382606	0.360736	0.437303	0.377996	0.520447	0.439297	0.43621	0.455803	0.501418	0.410451	0.410363	0.331874	0.492514	0.399514	0.293508	0.387295	0.412973	0.4596	0.414285	0.454993	0.367963	0.342693	0.4729	0.226578	0.3784	0.360457	0.515605	0.450114	0.408679	0.451445	0.384272	0.393351	0.436097	0.405974	0.319845	0.39365	0.456421	0.345912	0.395942	0.436662	0.492348	0.444669	0.547083	0.350344	0.369447	0.402741	0.369438
chr4	154711171	SFRP2	0.331493	0.28967	0.356831	0.346475	0.44933	0.407754	0.295683	0.467221	0.50317	0.428652	0.39448	0.369644	0.504817	0.385664	0.321334	0.326916	0.465909	0.410315	0.375052	0.439253	0.36476	0.372931	0.407603	0.154891	0.450016	0.359882	0.498638	0.416339	0.413431	0.428866	0.324079	0.399911	0.421859	0.263878	0.240037	0.437692	0.414178	0.368941	0.449108	0.428573	0.323459	0.367513	0.544741	0.308847	0.30619	0.346255	0.267179
chr4	154711183	SFRP2	0.378185	0.306475	0.379136	0.306604	0.447459	0.416555	0.314811	0.486849	0.53789	0.458263	0.402179	0.374268	0.497757	0.376842	0.288038	0.339309	0.4583	0.424418	0.353147	0.484821	0.351836	0.32912	0.43905	0.145657	0.406459	0.365073	0.513481	0.394679	0.386378	0.427512	0.332327	0.408936	0.404539	0.3064	0.25791	0.456931	0.358557	0.3846	0.409364	0.449253	0.281925	0.432401	0.636317	0.325567	0.270377	0.383	0.28614
chr4	154711280	SFRP2	0.626854	0.546771	0.619279	0.586627	0.722287	0.575271	0.599832	0.593457	0.667029	0.544351	0.546387	0.558282	0.632621	0.592373	0.559674	0.531642	0.628135	0.601939	0.635404	0.592896	0.549412	0.521528	0.584129	0.457935	0.557774	0.560936	0.576508	0.594471	0.629393	0.582442	0.53133	0.55323	0.579306	0.627163	0.522518	0.629547	0.602985	0.499058	0.504929	0.63752	0.603858	0.599029	0.683569	0.677198	0.575573	0.554949	0.597367
chr4	154711347	SFRP2	0.391043	0.334228	0.289849	0.368015	0.387791	0.37309	0.430122	0.326693	0.443005	0.279024	0.384204	0.327921	0.36614	0.306656	0.259632	0.381435	0.409133	0.376615	0.3033	0.286587	0.333997	0.372541	0.370123	0.269014	0.355905	0.308148	0.377871	0.367352	0.416797	0.334952	0.257325	0.24128	0.327769	0.28815	0.328991	0.410951	0.34806	0.280795	0.253443	0.398629	0.300243	0.367263	0.359677	0.329172	0.373706	0.340138	0.360306
chr4	154711457	SFRP2	0.868454	0.867278	0.918	0.856129	0.875296	0.841092	0.875966	0.831783	0.839178	0.764669	0.822571	0.777403	0.819871	0.776308	0.856523	0.692677	0.836199	0.831801	0.853983	0.857521	0.810852	0.809312	0.814392	0.813881	0.865102	0.876417	0.819117	0.776408	0.817875	0.796892	0.786112	0.832198	0.876521	0.820535	0.792699	0.859502	0.792161	0.757103	0.836909	0.858867	0.873129	0.847201	0.852724	0.887309	0.83913	0.786231	0.75747
chr4	154711470	SFRP2	0.706982	0.703077	0.755394	0.721479	0.766187	0.762039	0.715711	0.654762	0.688697	0.587738	0.686602	0.630799	0.775868	0.628045	0.718531	0.578762	0.672032	0.715147	0.683292	0.654913	0.58995	0.683566	0.713078	0.641092	0.659955	0.648258	0.692641	0.652325	0.668477	0.619591	0.635439	0.626825	0.688131	0.664943	0.627498	0.722498	0.675554	0.606687	0.68139	0.723322	0.705727	0.66475	0.714878	0.753247	0.719867	0.571331	0.595986
chr4	154711512	SFRP2	0.735933	0.650751	0.729093	0.744216	0.708689	0.775539	0.701832	0.695536	0.758793	0.620677	0.6716	0.623726	0.696082	0.629868	0.747101	0.58579	0.737321	0.742108	0.642436	0.652884	0.623361	0.715076	0.654205	0.654636	0.607144	0.605384	0.663487	0.67379	0.64946	0.652327	0.614593	0.602297	0.640806	0.60259	0.573329	0.70172	0.487243	0.683217	0.734809	0.64764	0.701008	0.62226	0.597956	0.754033	0.639954	0.570386	0.682417
chr4	154711519	SFRP2	0.743509	0.639674	0.78312	0.759144	0.761594	0.759139	0.716365	0.736396	0.740613	0.660831	0.681014	0.626867	0.708025	0.676221	0.763701	0.617551	0.758292	0.732767	0.695412	0.613063	0.619331	0.752709	0.680884	0.690907	0.665877	0.666313	0.698514	0.732278	0.632197	0.66142	0.611445	0.609433	0.724954	0.601017	0.611903	0.725825	0.596347	0.666537	0.6609	0.684885	0.720634	0.673713	0.701989	0.799206	0.750235	0.610202	0.71742
chr4	154711563	SFRP2	0.690679	0.628959	0.665601	0.744564	0.717255	0.80006	0.731718	0.68667	0.747385	0.583439	0.669282	0.637319	0.755561	0.68603	0.717979	0.633596	0.752145	0.774357	0.698855	0.650207	0.694087	0.794718	0.703419	0.67311	0.753994	0.536615	0.72702	0.656744	0.707106	0.611067	0.596421	0.540042	0.722173	0.712622	0.471464	0.66534	0.425344	0.57202	0.562505	0.736605	0.76619	0.733726	0.744685	0.835594	0.716806	0.5791	0.703746
chr4	154711597	SFRP2	0.446984	0.433895	0.404109	0.442383	0.365231	0.562208	0.488337	0.463326	0.450767	0.365757	0.468973	0.449964	0.56767	0.445321	0.45021	0.435253	0.500476	0.482719	0.430859	0.489982	0.453585	0.458751	0.479059	0.303879	0.420439	0.377463	0.459229	0.397598	0.457934	0.369696	0.382008	0.360026	0.4793	0.507569	0.417134	0.471305	0.343073	0.434456	0.395278	0.501563	0.46427	0.494598	0.501598	0.585935	0.282199	0.368574	0.419034
chr4	154711620	SFRP2	0.771863	0.730465	0.758331	0.785546	0.771152	0.781937	0.765413	0.699608	0.7375	0.623315	0.693915	0.64922	0.715084	0.701975	0.728117	0.618748	0.731567	0.712948	0.738661	0.692696	0.690025	0.757735	0.702866	0.693282	0.756808	0.634612	0.714735	0.674992	0.686446	0.708437	0.672039	0.673272	0.701447	0.686532	0.640314	0.786206	0.56702	0.688425	0.767323	0.703937	0.714084	0.690422	0.677209	0.814279	0.694307	0.633936	0.676715
chr4	154711629	SFRP2	0.610661	0.599136	0.623683	0.593647	0.688627	0.653838	0.615002	0.510025	0.492705	0.487501	0.597396	0.503647	0.603808	0.574364	0.562168	0.543865	0.587586	0.588931	0.607382	0.541774	0.543556	0.600124	0.573758	0.503214	0.545864	0.468493	0.553396	0.499518	0.501057	0.558265	0.576219	0.501746	0.505534	0.577599	0.549551	0.613585	0.470453	0.601412	0.623133	0.483142	0.612111	0.588443	0.613116	0.704139	0.537247	0.532964	0.468114
chr4	154711675	SFRP2	0.696357	0.599505	0.775995	0.643638	0.733962	0.691517	0.658278	0.55782	0.624793	0.543868	0.592476	0.526096	0.610136	0.617679	0.627338	0.508177	0.647798	0.617473	0.57952	0.568893	0.525547	0.64857	0.620796	0.511797	0.669186	0.575445	0.583093	0.536919	0.634697	0.57396	0.631148	0.584823	0.553442	0.594379	0.467715	0.625975	0.544407	0.608057	0.586575	0.639936	0.630641	0.564211	0.638643	0.725478	0.639604	0.456217	0.592127
chr4	154711906		0.50529	0.474769	0.537062	0.508105	0.513249	0.49132	0.505686	0.474054	0.461999	0.408112	0.395429	0.451058	0.477521	0.434981	0.479065	0.428993	0.475603	0.456579	0.508772	0.473374	0.501221	0.514865	0.489426	0.363759	0.491139	0.443533	0.496964	0.435112	0.499787	0.404921	0.505098	0.423874	0.479884	0.458669	0.354033	0.52756	0.445041	0.403708	0.477443	0.522742	0.575425	0.499248	0.571954	0.540181	0.402854	0.406387	0.448786
chr4	154712145		0.272437	0.286709	0.325945	0.216745	0.358071	0.16277	0.296493	0.334388	0.391555	0.295927	0.185699	0.373324	0.313564	0.234242	0.205365	0.279122	0.207351	0.292388	0.279392	0.317945	0.219829	0.225186	0.26092	0.18795	0.235448	0.22321	0.312549	0.217993	0.317292	0.280396	0.315355	0.327064	0.377535	0.232678	0.121043	0.222041	0.316536	0.218295	0.247108	0.226331	0.199405	0.217771	0.340869	0.330043	0.254788	0.348701	0.240641
chr4	154712422		0.636379	0.516521	0.547583	0.487072	0.563466	0.577082	0.519935	0.536177	0.531796	0.50872	0.613064	0.539103	0.54557	0.455837	0.524547	0.361361	0.508557	0.548073	0.503338	0.549343	0.507327	0.169668	0.567102	0.703146	0.513486	0.534978	0.520897	0.507042	0.551849	0.532109	0.550364	0.565486	0.532334	0.640806	0.452766	0.572214	0.553453	0.524838	0.486311	0.590485	0.620259	0.548734	0.691278	0.538944	0.611834	0.536368	0.50916
chr4	154712580		0.613963	0.6348	0.541936	0.614098	0.495793	0.606915	0.595601	0.516784	0.566759	0.56415	0.600185	0.552856	0.544087	0.553446	0.712566	0.610489	0.567872	0.629965	0.580497	0.578254	0.575031	0.539991	0.563972	0.639046	0.57027	0.567088	0.597713	0.575899	0.629863	0.613019	0.511945	0.644506	0.561779	0.672258	0.594114	0.608181	0.548503	0.530117	0.631393	0.593854	0.376964	0.551084	0.489119	0.54674	0.559073	0.592909	0.548247
chr4	154713293		0.793341	0.776714	0.729699	0.807398	0.670231	0.712289	0.741004	0.727233	0.700986	0.57607	0.753183	0.670229	0.732265	0.767146	0.664251	0.690109	0.705506	0.766445	0.711266	0.702504	0.757139	0.673648	0.67907	0.748372	0.760603	0.659912	0.72685	0.676129	0.733219	0.690948	0.666731	0.669302	0.781166	0.678172	0.669738	0.605151	0.666341	0.714562	0.623562	0.728185	0.59513	0.612009	0.746778	0.572128	0.643062	0.734673	0.712772
chr4	154713333		0.6204	0.564972	0.556981	0.505686	0.632547	0.565178	0.513486	0.605716	0.520583	0.583687	0.454305	0.335459	0.555215	0.514772	0.584711	0.565677	0.553832	0.553824	0.555718	0.517951	0.526595	0.554925	0.54142	0.561813	0.364808	0.559518	0.520031	0.516837	0.582532	0.4629	0.565623	0.505452	0.551338	0.283849	0.477298	0.57841	0.574854	0.550392	0.643125	0.654651	0.585433	0.405877	0.404226	0.605536	0.608093	0.526875	0.560905
chr4	154713496		0.42025	0.452762	0.423191	0.460109	0.415211	0.529753	0.431186	0.424855	0.498565	0.523621	0.477024	0.280699	0.393148	0.448612	0.409655	0.434329	0.448875	0.458878	0.432982	0.422898	0.396341	0.260508	0.488788	0.223814	0.402954	0.38419	0.507523	0.460336	0.503913	0.387018	0.421238	0.378712	0.381029	0.460708	0.428361	0.441838	0.383142	0.457149	0.475933	0.524361	0.408907	0.454355	0.407526	0.4337	0.581406	0.444491	0.437383
chr4	154713748		0.483263	0.458868	0.501398	0.487114	0.534865	0.47835	0.531867	0.497062	0.467527	0.434684	0.519397	0.396102	0.459448	0.417254	0.450193	0.458173	0.514657	0.424123	0.492379	0.457392	0.389958	0.39361	0.462379	0.356762	0.572883	0.475013	0.470513	0.43492	0.499083	0.479165	0.448534	0.420779	0.403543	0.532461	0.406937	0.489306	0.572993	0.473169	0.608305	0.546326	0.492108	0.5014	0.553474	0.469477	0.521335	0.561688	0.393328
chr4	154713789		0.464885	0.347907	0.384893	0.402399	0.322204	0.396446	0.445758	0.360962	0.415285	0.245008	0.464711	0.237091	0.425688	0.323531	0.419285	0.352525	0.322311	0.334344	0.435978	0.392794	0.345506	0.186302	0.350411	0.127682	0.320006	0.43937	0.306287	0.385201	0.436439	0.243545	0.325983	0.353516	0.292563	0.427095	0.340194	0.340548	0.541635	0.406689	0.349984	0.575654	0.36169	0.38028	0.370352	0.478714	0.500874	0.443798	0.205484
chr4	154714069		0.426026	0.528571	0.393021	0.525673	0.538378	0.352746	0.408568	0.412076	0.462469	0.457518	0.466415	0.403037	0.390112	0.48477	0.465495	0.415647	0.442303	0.451072	0.447331	0.456482	0.449101	0.35998	0.478175	0.443247	0.525552	0.447744	0.484903	0.458944	0.528759	0.448985	0.49676	0.433652	0.469695	0.583411	0.467458	0.529916	0.395232	0.448596	0.496934	0.492876	0.510532	0.44368	0.509882	0.464812	0.438863	0.478177	0.276038
chr4	154714287		0.437662	0.406577	0.391085	0.430702	0.480023	0.403328	0.37197	0.387509	0.445975	0.319739	0.421791	0.353158	0.423157	0.423103	0.408502	0.411241	0.396128	0.367146	0.406051	0.427769	0.429712	0.341088	0.365327	0.459224	0.404998	0.387281	0.407189	0.368897	0.439035	0.364992	0.430615	0.39402	0.395088	0.41044	0.385877	0.420905	0.45596	0.384085	0.418658	0.412224	0.428584	0.479181	0.464854	0.394427	0.38585	0.452702	0.344492
chr4	186131234	SNX25	0.417027	0.423416	0.412978	0.308359	0.403948	0.410853	0.451516	0.365438	0.390904	0.29016	0.401369	0.423478	0.383839	0.393378	0.403701	0.378793	0.392529	0.356687	0.336335	0.448345	0.41118	0.306636	0.330635	0.359877	0.445729	0.392263	0.314509	0.352547	0.392534	0.401308	0.412687	0.392903	0.394009	0.375411	0.280217	0.370668	0.372265	0.375507	0.369949	0.433253	0.467823	0.396618	0.346979	0.39495	0.472736	0.36388	0.427217
chr4	186131247	SNX25	0.427323	0.46273	0.436526	0.397653	0.395307	0.480964	0.503768	0.447732	0.438913	0.436789	0.438628	0.428781	0.413621	0.432006	0.420656	0.401713	0.452447	0.416186	0.44053	0.466235	0.420685	0.428042	0.422426	0.394052	0.438632	0.451754	0.394458	0.425333	0.417395	0.439894	0.422886	0.407159	0.422398	0.408718	0.394873	0.334128	0.37626	0.443946	0.401332	0.457987	0.444342	0.40342	0.348895	0.429283	0.467318	0.370451	0.44488
chr4	186131280	SNX25	0.353783	0.356975	0.374514	0.328659	0.315954	0.37463	0.383387	0.367403	0.353432	0.33172	0.363037	0.353292	0.354034	0.350848	0.36368	0.333724	0.348813	0.360483	0.349058	0.354447	0.350769	0.364595	0.349327	0.307605	0.363971	0.344975	0.349225	0.348656	0.33759	0.369076	0.366766	0.370282	0.32919	0.327385	0.359434	0.225254	0.293219	0.373171	0.337493	0.398261	0.378371	0.286306	0.262885	0.329849	0.419634	0.319629	0.350149
chr4	187065713	FAM149A	0.481475	0.465833	0.429788	0.43678	0.428241	0.408418	0.396027	0.450794	0.405322	0.393738	0.41281	0.357831	0.393111	0.384255	0.378998	0.311641	0.297408	0.437576	0.379378	0.129274	0.357024	0.444691	0.353599	0.317525	0.370875	0.381419	0.376304	0.399987	0.364912	0.418616	0.385286	0.381488	0.383204	0.424692	0.350079	0.363281	0.256159	0.403157	0.405971	0.47082	0.5318	0.351242	0.365566	0.472911	0.469222	0.308982	0.384238
chr4	187065831	FAM149A	0.615662	0.613351	0.608782	0.572813	0.522165	0.61326	0.610951	0.588804	0.534905	0.559088	0.558645	0.534277	0.559524	0.56437	0.524781	0.440549	0.477289	0.592483	0.584923	0.258074	0.492658	0.574703	0.529504	0.460481	0.579475	0.552022	0.519949	0.565742	0.551266	0.587142	0.537629	0.540108	0.476991	0.566118	0.50819	0.523674	0.453526	0.562405	0.574577	0.669464	0.682561	0.59931	0.482429	0.603771	0.66054	0.49439	0.530164
chr4	187065846	FAM149A	0.624574	0.607659	0.580435	0.571839	0.409621	0.5864	0.594802	0.550507	0.55724	0.544397	0.554113	0.487997	0.607413	0.525429	0.527014	0.454372	0.472682	0.556584	0.555985	0.243035	0.46795	0.570473	0.527591	0.490248	0.52784	0.523833	0.5061	0.542074	0.522283	0.566251	0.541111	0.516273	0.538692	0.553523	0.513049	0.498804	0.401141	0.551761	0.530509	0.494907	0.507093	0.570905	0.373933	0.561854	0.60368	0.499126	0.540248
chr4	187065940	FAM149A	0.620129	0.55299	0.584351	0.529212	0.380204	0.600961	0.620181	0.588667	0.524604	0.479332	0.595049	0.45539	0.572688	0.503303	0.516531	0.422533	0.468264	0.538478	0.529475	0.22716	0.434667	0.575548	0.536811	0.443321	0.564316	0.529606	0.132389	0.523842	0.505962	0.559935	0.518298	0.484587	0.49716	0.530815	0.511325	0.532374	0.371287	0.565046	0.533627	0.592169	0.643012	0.478206	0.512931	0.564131	0.573675	0.452792	0.47151
chr4	187065944	FAM149A	0.565705	0.571228	0.561871	0.491751	0.373047	0.563759	0.562147	0.631917	0.532136	0.476614	0.531549	0.417973	0.533136	0.463786	0.492881	0.36071	0.40344	0.509254	0.499066	0.163535	0.447773	0.49929	0.471476	0.417986	0.487185	0.512568	0.0508398	0.486164	0.526101	0.56232	0.457081	0.48295	0.447207	0.522951	0.473206	0.458937	0.298925	0.515611	0.496384	0.598195	0.616954	0.486644	0.459909	0.529424	0.572155	0.415476	0.492118
chr4	187065950	FAM149A	0.43379	0.516454	0.458702	0.436358	0.345643	0.512795	0.538644	0.523236	0.451043	0.432326	0.442595	0.405903	0.450873	0.405701	0.429019	0.326674	0.394221	0.443873	0.432142	0.20015	0.367299	0.452298	0.407252	0.319252	0.453415	0.474746	0.0451034	0.441864	0.425939	0.468601	0.396474	0.450379	0.376596	0.408671	0.42976	0.446582	0.335499	0.465009	0.443965	0.536204	0.548271	0.429952	0.474326	0.502689	0.537674	0.433589	0.404536
chr4	187065955	FAM149A	0.604788	0.568814	0.610237	0.566952	0.40579	0.594537	0.595175	0.591499	0.573186	0.542227	0.538748	0.495475	0.573458	0.516308	0.549329	0.475863	0.499489	0.572226	0.539359	0.325935	0.510363	0.557352	0.519265	0.491296	0.549735	0.566002	0.0543104	0.547934	0.527464	0.542044	0.538084	0.541641	0.514974	0.551018	0.53808	0.524223	0.473947	0.547454	0.570129	0.575312	0.564826	0.521334	0.431877	0.570652	0.65085	0.478899	0.523169
chr4	187066430	FAM149A	0.51306	0.463926	0.472467	0.470578	0.340449	0.434068	0.482967	0.528679	0.473691	0.437309	0.43303	0.399419	0.500159	0.441614	0.490526	0.338784	0.469278	0.485029	0.507551	0.293205	0.439504	0.477135	0.490687	0.43064	0.43857	0.426707	0.474643	0.500159	0.513779	0.473064	0.383297	0.481591	0.48643	0.483403	0.513739	0.406989	0.499327	0.413618	0.445274	0.388772	0.514959	0.50466	0.467754	0.355911	0.369822	0.38494	0.455507
chr4	187066505	FAM149A	0.279018	0.271701	0.252782	0.248972	0.143049	0.221591	0.303021	0.288604	0.268987	0.21614	0.161359	0.180256	0.288782	0.240395	0.311812	0.172189	0.247628	0.25942	0.223117	0.0740339	0.195056	0.319563	0.268159	0.199009	0.273839	0.214068	0.29484	0.312516	0.30102	0.245661	0.181428	0.25441	0.271489	0.265192	0.200885	0.170035	0.140231	0.177497	0.331995	0.242789	0.244286	0.253332	0.242881	0.169085	0.161103	0.144494	0.24872
chr5	58334856	PDE4D;PDE4D;PDE4D	0.488711	0.474987	0.465851	0.47766	0.504532	0.482137	0.493108	0.502623	0.472873	0.493656	0.499368	0.449717	0.50077	0.479168	0.454636	0.445694	0.468091	0.4908	0.491391	0.479619	0.468291	0.471095	0.456835	0.438753	0.465904	0.47917	0.465852	0.482933	0.47997	0.481617	0.490337	0.461777	0.477968	0.466578	0.434746	0.471773	0.474079	0.494845	0.49806	0.534423	0.584878	0.507635	0.505937	0.48812	0.551269	0.450885	0.536444
chr5	58334910	PDE4D;PDE4D;PDE4D	0.490427	0.459268	0.451126	0.457181	0.495362	0.482046	0.501628	0.48631	0.430755	0.450437	0.455947	0.400176	0.469988	0.445782	0.43791	0.394833	0.4405	0.462577	0.446102	0.452027	0.451658	0.435802	0.423501	0.383629	0.445795	0.419476	0.429933	0.455793	0.475594	0.445514	0.465111	0.438185	0.445856	0.467917	0.41598	0.439655	0.47577	0.415625	0.468078	0.529238	0.56038	0.46396	0.475316	0.478036	0.520466	0.426644	0.508384
chr5	58335180	PDE4D;PDE4D;PDE4D	0.479131	0.478311	0.516743	0.464149	0.395933	0.507506	0.505786	0.473201	0.473534	0.513351	0.483061	0.465252	0.476996	0.441456	0.466243	0.436291	0.460385	0.468928	0.45089	0.471917	0.460904	0.452865	0.434299	0.38005	0.462705	0.483841	0.446885	0.457698	0.50314	0.473185	0.479207	0.473666	0.47389	0.483342	0.459452	0.439882	0.455368	0.460988	0.464587	0.482397	0.513676	0.467225	0.433838	0.508962	0.563853	0.475935	0.475902
chr5	58335271	PDE4D;PDE4D;PDE4D	0.449413	0.516709	0.446658	0.447157	0.271536	0.344161	0.465439	0.464465	0.398035	0.412492	0.437731	0.410898	0.416496	0.411073	0.402842	0.35898	0.411181	0.447226	0.393571	0.383898	0.443	0.38518	0.391385	0.320111	0.434264	0.408106	0.405715	0.444967	0.406873	0.420197	0.417474	0.410236	0.427568	0.404754	0.382077	0.348586	0.298669	0.279324	0.404198	0.483231	0.391914	0.363409	0.230042	0.349761	0.532423	0.365955	0.453799
chr5	58335681	PDE4D;PDE4D;PDE4D	0.414176	0.484252	0.482689	0.432401	0.371836	0.522127	0.540304	0.52356	0.536255	0.516376	0.556656	0.471277	0.539699	0.474553	0.537146	0.479971	0.556385	0.596694	0.541655	0.482636	0.501582	0.543327	0.496066	0.514409	0.588681	0.55953	0.486196	0.521228	0.538839	0.501292	0.562706	0.468578	0.426061	0.426095	0.389217	0.413561	0.3884	0.528603	0.537541	0.655307	0.654589	0.454045	0.455053	0.501463	0.650227	0.382609	0.50634
chr5	58335880	PDE4D;PDE4D;PDE4D	0.361679	0.358349	0.369091	0.351799	0.250593	0.322679	0.35048	0.355996	0.320911	0.329535	0.332734	0.304394	0.320654	0.369022	0.33644	0.286031	0.350275	0.358456	0.328951	0.309489	0.352334	0.321056	0.301604	0.223211	0.307258	0.325705	0.31386	0.341872	0.331461	0.319298	0.374696	0.295791	0.332153	0.331851	0.273713	0.325646	0.324842	0.302329	0.318918	0.419179	0.424814	0.368318	0.355064	0.396477	0.454525	0.295403	0.376629
chr5	58335954	PDE4D;PDE4D;PDE4D	0.3721	0.343994	0.363776	0.305293	0.25128	0.374145	0.337337	0.327722	0.300962	0.322896	0.368298	0.280054	0.343757	0.343666	0.311827	0.270163	0.3268	0.368702	0.342194	0.306274	0.332396	0.292052	0.292864	0.237993	0.254246	0.299445	0.294042	0.319558	0.323697	0.30219	0.335347	0.269564	0.313267	0.319749	0.287768	0.284662	0.280118	0.295173	0.323559	0.430977	0.391017	0.318622	0.266238	0.356134	0.401472	0.319728	0.38123
chr5	95066784	RHOBTB3	0.553309	0.53545	0.513384	0.47166	0.473115	0.55768	0.524299	0.511689	0.508883	0.504076	0.541294	0.491158	0.520769	0.468521	0.501393	0.505334	0.494652	0.545807	0.535711	0.505586	0.534413	0.520034	0.505707	0.461277	0.490036	0.476663	0.483675	0.524206	0.540742	0.509437	0.547674	0.515717	0.537041	0.532428	0.439552	0.455726	0.544668	0.513862	0.519979	0.629814	0.671502	0.530699	0.491495	0.582808	0.61478	0.439432	0.560756
chr5	95066806	RHOBTB3	0.459214	0.430497	0.418088	0.392679	0.395014	0.497967	0.457522	0.416357	0.382658	0.426456	0.435772	0.411081	0.436821	0.38353	0.409258	0.423472	0.411183	0.44813	0.40145	0.421957	0.43299	0.449008	0.41724	0.390004	0.397677	0.398745	0.400772	0.428076	0.431824	0.449311	0.427082	0.391757	0.436608	0.440867	0.36897	0.400986	0.495551	0.427121	0.443721	0.5301	0.543693	0.444977	0.423835	0.458025	0.517659	0.389899	0.477888
chr5	95066816	RHOBTB3	0.530527	0.496687	0.478822	0.438546	0.457622	0.492737	0.490523	0.443067	0.432206	0.446302	0.487799	0.434536	0.48652	0.426221	0.438705	0.450441	0.444464	0.4494	0.452891	0.471989	0.484411	0.4728	0.449195	0.432942	0.431792	0.415548	0.459398	0.478219	0.490089	0.467801	0.479094	0.445551	0.429967	0.494168	0.402542	0.444064	0.527867	0.444678	0.462968	0.547328	0.605306	0.479198	0.474515	0.507333	0.54201	0.397148	0.502539
chr5	95066845	RHOBTB3	0.472659	0.500556	0.486077	0.453522	0.341358	0.51587	0.475295	0.492506	0.452815	0.473284	0.479411	0.460462	0.48921	0.447232	0.459351	0.450836	0.471469	0.464135	0.490543	0.483376	0.498821	0.447881	0.450718	0.41564	0.413661	0.410362	0.437914	0.484885	0.474446	0.498493	0.445251	0.426072	0.473004	0.464829	0.425469	0.422425	0.493284	0.446001	0.476269	0.515117	0.51563	0.414966	0.32665	0.478511	0.545839	0.406788	0.521336
chr5	95067136	RHOBTB3;RHOBTB3	0.506193	0.524999	0.493313	0.480195	0.459232	0.528066	0.524789	0.465976	0.465429	0.50133	0.506083	0.48944	0.495734	0.480725	0.458174	0.482628	0.498736	0.469219	0.473098	0.467061	0.486467	0.480818	0.449336	0.468911	0.470242	0.469482	0.465651	0.481541	0.476243	0.469347	0.483499	0.494094	0.470411	0.478816	0.448652	0.471723	0.48239	0.46673	0.499108	0.508976	0.527255	0.487147	0.454616	0.466521	0.539557	0.455239	0.494498
chr5	95067311	RHOBTB3;RHOBTB3	0.422823	0.444459	0.407511	0.377332	0.313329	0.455035	0.423649	0.406457	0.418454	0.408435	0.417943	0.39273	0.375694	0.385769	0.406299	0.387787	0.365079	0.40625	0.383103	0.382477	0.419789	0.419349	0.385301	0.365345	0.426894	0.341037	0.38363	0.412775	0.39593	0.439131	0.401827	0.393152	0.409871	0.398931	0.354443	0.293696	0.396118	0.429389	0.390033	0.396299	0.411433	0.332343	0.318739	0.38787	0.423447	0.284855	0.395947
chr5	95067697	RHOBTB3	0.296024	0.337925	0.279087	0.275327	0.228054	0.376106	0.358149	0.315074	0.310823	0.357186	0.344942	0.283298	0.308029	0.299459	0.308892	0.303288	0.274889	0.300171	0.254149	0.292048	0.328161	0.326029	0.279928	0.226412	0.313398	0.219012	0.250452	0.32053	0.296339	0.331684	0.296905	0.266051	0.290477	0.300309	0.266294	0.25	0.252441	0.325377	0.295944	0.273315	0.282732	0.273002	0.216183	0.311348	0.316934	0.24062	0.328392
chr5	95067728	RHOBTB3	0.393765	0.391886	0.366787	0.353055	0.368321	0.415108	0.414804	0.366129	0.363529	0.395518	0.405051	0.356608	0.381642	0.37625	0.359669	0.372359	0.355432	0.359385	0.383187	0.3616	0.376953	0.385455	0.366642	0.365581	0.362264	0.334131	0.374665	0.370731	0.396012	0.36731	0.409536	0.372052	0.392199	0.392796	0.329726	0.395216	0.427509	0.364674	0.368226	0.423189	0.489018	0.434992	0.431084	0.441013	0.40682	0.363852	0.414515
chr5	102898463	NUDT12;NUDT12	0.422969	0.386771	0.416469	0.404464	0.338638	0.418382	0.378015	0.372242	0.375281	0.359256	0.408653	0.373331	0.39282	0.463139	0.3747	0.368109	0.362029	0.371996	0.359634	0.413539	0.38536	0.441306	0.392478	0.372847	0.383403	0.336349	0.375837	0.335242	0.373992	0.551809	0.367627	0.340357	0.503906	0.387851	0.327629	0.335014	0.409164	0.353384	0.348863	0.445368	0.421964	0.421296	0.430919	0.419717	0.403625	0.414358	0.648921
chr5	102898478	NUDT12;NUDT12	0.404433	0.379429	0.386641	0.38499	0.28925	0.41476	0.373863	0.364453	0.366198	0.377673	0.421908	0.372754	0.380536	0.437619	0.405311	0.378861	0.384502	0.420339	0.354697	0.406812	0.372347	0.395199	0.392126	0.355299	0.362692	0.369619	0.386484	0.352464	0.345173	0.580457	0.361845	0.339526	0.440601	0.394831	0.32118	0.3777	0.448629	0.363621	0.372979	0.453371	0.449307	0.396981	0.442825	0.452718	0.423637	0.43136	0.668852
chr5	102898648	NUDT12	0.43988	0.441892	0.442271	0.46498	0.442108	0.41289	0.393317	0.406162	0.391284	0.410739	0.40721	0.407414	0.402189	0.48238	0.41671	0.379281	0.445096	0.407838	0.4034	0.406348	0.386562	0.415976	0.389585	0.395999	0.463145	0.361052	0.419167	0.376263	0.434335	0.554114	0.402362	0.392748	0.476687	0.441423	0.348417	0.389496	0.444955	0.401127	0.348261	0.445568	0.492173	0.418843	0.408183	0.505683	0.468981	0.441125	0.665769
chr5	102898729	NUDT12	0.602911	0.59672	0.545103	0.560286	0.544358	0.545518	0.46749	0.517229	0.460616	0.510995	0.523779	0.507311	0.490096	0.606982	0.500267	0.472679	0.524466	0.497464	0.520843	0.539699	0.513273	0.511794	0.537392	0.430589	0.549021	0.476135	0.506347	0.422543	0.483113	0.644141	0.535937	0.581004	0.633626	0.49393	0.455688	0.516356	0.564744	0.512247	0.478674	0.598412	0.587421	0.573012	0.577176	0.54703	0.62067	0.527574	0.746294
chr5	139493490	PURA	0.614995	0.56797	0.58774	0.597873	0.137325	0.644893	0.649324	0.585609	0.570083	0.110541	0.608178	0.576797	0.603864	0.563594	0.139655	0.49822	0.582972	0.598896	0.567416	0.103298	0.589646	0.569618	0.563794	0.511255	0.567796	0.577046	0.11817	0.577115	0.57326	0.594024	0.604142	0.597813	0.610135	0.551658	0.550889	0.293716	0.548239	0.533602	0.602979	0.58015	0.605922	0.576057	0.415344	0.568627	0.58966	0.557831	0.600752
chr5	139493546	PURA	0.479977	0.470638	0.455443	0.403452	0.102853	0.510141	0.528383	0.429025	0.429416	0.132782	0.446948	0.429559	0.461209	0.435546	0.0923781	0.392407	0.417831	0.444898	0.413858	0.0888748	0.461765	0.450103	0.43724	0.394089	0.434712	0.42131	0.111063	0.430513	0.488689	0.450066	0.469304	0.443121	0.41931	0.425568	0.411104	0.256647	0.464701	0.409192	0.426618	0.479646	0.554938	0.521516	0.540838	0.532898	0.474244	0.381377	0.467323
chr5	139493558	PURA	0.489573	0.480252	0.473046	0.446918	0.0658595	0.505403	0.546766	0.47631	0.460236	0.100232	0.493082	0.438433	0.470004	0.451596	0.0593642	0.395329	0.45168	0.465258	0.44837	0.0670083	0.483891	0.476799	0.468209	0.438251	0.472499	0.44665	0.0717135	0.464006	0.515322	0.481515	0.496508	0.494996	0.44762	0.472052	0.452425	0.237032	0.488836	0.430053	0.460348	0.518283	0.581522	0.555679	0.561958	0.5554	0.505829	0.426373	0.500811
chr5	139493612	PURA	0.527863	0.514216	0.512515	0.531446	0.114443	0.560557	0.554457	0.517127	0.504462	0.0632295	0.546101	0.446029	0.543869	0.506579	0.0619888	0.385763	0.53432	0.533857	0.485577	0.0534037	0.524863	0.516605	0.487988	0.412896	0.476806	0.48457	0.0445513	0.524189	0.501506	0.538956	0.518367	0.552679	0.505516	0.518832	0.428884	0.219209	0.522863	0.477704	0.527627	0.666322	0.727642	0.547765	0.517787	0.574332	0.583543	0.470029	0.544219
chr5	139493664	PURA	0.652618	0.622922	0.625864	0.675345	0.0518611	0.669007	0.666009	0.589346	0.630241	0.0378203	0.657558	0.61768	0.67796	0.612918	0.0338929	0.483847	0.607735	0.64906	0.563568	0.0288724	0.624716	0.623711	0.611437	0.518015	0.612258	0.58358	0.0320976	0.633087	0.639912	0.669662	0.625581	0.664789	0.638844	0.673181	0.571367	0.200806	0.510246	0.622718	0.621487	0.710274	0.670874	0.60561	0.427202	0.604958	0.661691	0.503477	0.67731
chr5	139493674	PURA	0.668544	0.632409	0.635991	0.67401	0.074796	0.665476	0.660862	0.623314	0.628849	0.0237856	0.628346	0.606939	0.696008	0.628803	0.0269274	0.527799	0.607027	0.661721	0.587918	0.0230564	0.645534	0.654924	0.628055	0.503491	0.614235	0.615136	0.026918	0.661465	0.648151	0.65017	0.649854	0.687961	0.637359	0.654656	0.577799	0.200628	0.56862	0.616345	0.615253	0.708313	0.694223	0.597032	0.498534	0.639219	0.633808	0.532523	0.671113
chr5	139493680	PURA	0.647296	0.627688	0.658474	0.68628	0.131712	0.686141	0.662085	0.607637	0.604435	0.0613484	0.622605	0.581286	0.655404	0.58805	0.0822459	0.456348	0.579658	0.622035	0.582689	0.0667022	0.637897	0.616374	0.602599	0.48322	0.594688	0.574947	0.105091	0.583031	0.62842	0.631151	0.625463	0.655057	0.629919	0.641908	0.540454	0.236651	0.537058	0.594329	0.619294	0.69761	0.680409	0.599493	0.491623	0.683864	0.629061	0.536362	0.659653
chr5	139494006	PURA	0.595466	0.570573	0.549286	0.580005	0.0808524	0.59087	0.577162	0.514648	0.551896	0.0513852	0.572223	0.498788	0.569234	0.526761	0.0592021	0.425447	0.51688	0.550712	0.499503	0.0518984	0.56855	0.588805	0.477807	0.452538	0.538177	0.541431	0.0723788	0.542142	0.554764	0.53956	0.534447	0.556648	0.527964	0.580291	0.47288	0.227356	0.569817	0.521624	0.544702	0.584126	0.700746	0.59996	0.564877	0.622612	0.563198	0.461301	0.588232
chr5	170877540	FGF18	0.627353	0.663086	0.707771	0.62303	0.451485	0.572861	0.611761	0.578124	0.56942	0.559145	0.593611	0.546176	0.590393	0.61091	0.653677	0.562555	0.598719	0.607212	0.604293	0.578368	0.653409	0.64674	0.499345	0.609677	0.490093	0.473104	0.5483	0.567083	0.60649	0.641859	0.592553	0.600663	0.541879	0.63115	0.503995	0.551101	0.409679	0.558756	0.574581	0.619447	0.625221	0.627801	0.423871	0.630266	0.610799	0.568261	0.619541
chr5	170877840	FGF18	0.493409	0.460941	0.597872	0.382776	0.54322	0.270438	0.552584	0.538107	0.430849	0.342438	0.453376	0.45547	0.289919	0.446296	0.319743	0.453068	0.3621	0.413798	0.383436	0.351388	0.479601	0.275427	0.320936	0.215993	0.213981	0.142816	0.43588	0.417557	0.514038	0.437866	0.370043	0.437117	0.480659	0.52888	0.417504	0.412503	0.479441	0.422501	0.411134	0.506234	0.482248	0.383631	0.565865	0.351387	0.42247	0.463179	0.458725
chr5	170877932	FGF18	0.240206	0.301134	0.403519	0.188665	0.217186	0.10374	0.409188	0.374554	0.279611	0.206072	0.248995	0.249468	0.120073	0.262339	0.151532	0.316112	0.223387	0.228028	0.216202	0.228175	0.298966	0.103482	0.150627	0.0708717	0.0974817	0.0563549	0.207415	0.250408	0.353523	0.254743	0.189337	0.180741	0.214075	0.266615	0.206252	0.216685	0.287117	0.278703	0.225246	0.285093	0.266193	0.204586	0.279102	0.193317	0.183115	0.294428	0.30219
chr5	170878209	FGF18	0.525731	0.518661	0.574895	0.504458	0.522356	0.362841	0.572699	0.55998	0.535665	0.503346	0.530537	0.535458	0.444264	0.545364	0.477711	0.544548	0.515182	0.525642	0.523729	0.504973	0.534943	0.435234	0.496111	0.279215	0.422211	0.294232	0.5192	0.545896	0.545107	0.503573	0.508046	0.528092	0.536245	0.543635	0.501763	0.492742	0.51667	0.510168	0.520069	0.535466	0.518256	0.465735	0.525156	0.440718	0.482697	0.507116	0.517704
chr5	176045983		0.53534	0.410403	0.539414	0.527188	0.559238	0.505651	0.544662	0.494634	0.55177	0.540042	0.581564	0.497245	0.42943	0.492073	0.401657	0.251	0.488192	0.413637	0.492134	0.563309	0.557113	0.419073	0.473559	0.518515	0.490217	0.529916	0.498666	0.46066	0.40099	0.541292	0.461668	0.480202	0.599875	0.593032	0.426238	0.478708	0.548678	0.468829	0.656879	0.540213	0.446798	0.578466	0.54008	0.475608	0.530066	0.530008	0.467345
chr5	176046144		0.528093	0.430796	0.511684	0.498873	0.674705	0.479624	0.576844	0.513861	0.494956	0.48648	0.564939	0.463205	0.47395	0.422667	0.436559	0.385721	0.411062	0.481557	0.448354	0.544168	0.404552	0.385062	0.503363	0.415659	0.604083	0.52008	0.499481	0.434296	0.631317	0.505298	0.514093	0.544381	0.601042	0.632516	0.498556	0.499884	0.489978	0.365715	0.656927	0.562389	0.545179	0.537965	0.574387	0.480309	0.495273	0.542497	0.626498
chr5	176046281		0.293139	0.0331502	0.349218	0.370683	0.104564	0.08214	0.0367967	0.152898	0.115856	0.195798	0.205592	0.16894	0.0500008	0.223612	0.110632	0.0492189	0.0671491	0.0796022	0.0456502	0.0881116	0.127818	0.126711	0.0410026	0.0611657	0.0974364	0.213062	0.27658	0.124713	0.166682	0.14033	0.266104	0.0415021	0.0851414	0.219376	0.450983	0.0473602	0.209792	0.0581294	0.157778	0.0786558	0.0436382	0.156681	0.149788	0.135673	0.273194	0.0593331	0.211612
chr5	176046497		0.484732	0.38835	0.484499	0.47495	0.418016	0.413316	0.461812	0.505334	0.510879	0.436459	0.493706	0.442487	0.358518	0.353164	0.479221	0.27853	0.495631	0.418516	0.34754	0.410389	0.372533	0.40684	0.482309	0.329088	0.498736	0.331836	0.490761	0.416877	0.535553	0.519437	0.409337	0.41826	0.463697	0.511586	0.454099	0.353584	0.468442	0.341489	0.477468	0.439439	0.489499	0.397876	0.404947	0.336468	0.374044	0.486447	0.345295
chr5	176046902		0.584485	0.465378	0.463184	0.566103	0.607618	0.582289	0.519317	0.587029	0.624025	0.618457	0.451809	0.558583	0.470469	0.500869	0.544084	0.38834	0.424389	0.504157	0.404722	0.507162	0.56941	0.392984	0.595294	0.427139	0.573128	0.49184	0.526281	0.456605	0.468565	0.63308	0.546525	0.475744	0.473529	0.507104	0.507206	0.55655	0.489721	0.356337	0.628527	0.553966	0.551844	0.533439	0.542865	0.524714	0.553648	0.457816	0.462935
chr5	176046980		0.587948	0.425063	0.417047	0.530775	0.184035	0.538722	0.569257	0.528042	0.450647	0.384906	0.622782	0.639252	0.479286	0.558251	0.47945	0.390529	0.568007	0.358704	0.340371	0.522308	0.601209	0.29053	0.495865	0.578854	0.477707	0.47827	0.588575	0.482579	0.555989	0.611189	0.52685	0.404659	0.553723	0.550713	0.527481	0.51898	0.472202	0.513104	0.718604	0.481527	0.420167	0.410085	0.41509	0.460651	0.573643	0.565859	0.47599
chr5	176047151		0.499382	0.380826	0.444259	0.584887	0.503563	0.479455	0.582472	0.477958	0.637235	0.442441	0.528399	0.525876	0.461685	0.570234	0.429443	0.359647	0.470881	0.495448	0.433298	0.442565	0.469207	0.368839	0.489899	0.465815	0.671973	0.407482	0.503413	0.497838	0.490205	0.497249	0.505693	0.471728	0.410441	0.588666	0.37377	0.548509	0.427461	0.264481	0.308552	0.483948	0.468672	0.564459	0.533084	0.47338	0.521374	0.4984	0.606652
chr5	176047485	SNCB;SNCB	0.695213	0.417125	0.64111	0.593263	0.369985	0.478808	0.663027	0.553662	0.603126	0.48609	0.618711	0.513907	0.418097	0.596917	0.495742	0.298326	0.645744	0.528158	0.422774	0.439561	0.548179	0.281865	0.58974	0.408513	0.365158	0.28214	0.587692	0.431411	0.675	0.619074	0.529095	0.424169	0.527274	0.674269	0.483946	0.564279	0.526603	0.182251	0.698573	0.434936	0.258531	0.509081	0.519959	0.422395	0.597413	0.544549	0.530209
chr5	176056675	SNCB;EIF4E1B;SNCB	0.45253	0.395766	0.453601	0.42156	0.352563	0.435045	0.323165	0.425688	0.312888	0.404507	0.441553	0.435852	0.452023	0.429553	0.427976	0.400436	0.323622	0.471975	0.424345	0.438837	0.434172	0.449049	0.424045	0.361732	0.41766	0.438253	0.466626	0.434129	0.472822	0.45686	0.422217	0.425209	0.320037	0.397195	0.453217	0.454506	0.479795	0.403713	0.433535	0.356681	0.457794	0.534538	0.526019	0.375855	0.442102	0.402891	0.384832
chr5	176056682	SNCB;EIF4E1B;SNCB	0.577165	0.496877	0.563	0.558837	0.436249	0.555149	0.333243	0.57499	0.442431	0.490905	0.568775	0.565624	0.547148	0.554205	0.509139	0.573006	0.544128	0.578709	0.557392	0.573271	0.531523	0.56926	0.489874	0.352834	0.517795	0.550267	0.569033	0.535241	0.562472	0.578053	0.545265	0.559073	0.53474	0.524237	0.502152	0.517807	0.527677	0.508374	0.557525	0.520738	0.455502	0.53827	0.429737	0.402215	0.520403	0.531432	0.519591
chr5	176057061	SNCB;EIF4E1B;SNCB	0.495355	0.296505	0.168432	0.330262	0.189219	0.320639	0.0862445	0.407005	0.389216	0.261356	0.455638	0.486086	0.270077	0.416537	0.371011	0.376984	0.339967	0.285358	0.355365	0.389701	0.334194	0.410651	0.194777	0.305363	0.137425	0.106295	0.239737	0.368482	0.358876	0.348802	0.269247	0.263549	0.426625	0.38853	0.328721	0.146448	0.43831	0.308414	0.376247	0.296078	0.315085	0.27133	0.281626	0.167814	0.35109	0.311638	0.269831
chr5	176057089	SNCB;EIF4E1B;SNCB	0.414595	0.257542	0.154476	0.284468	0.192619	0.309211	0.182913	0.32708	0.311266	0.218464	0.329925	0.385639	0.25613	0.35625	0.283722	0.294492	0.343147	0.252939	0.346135	0.309096	0.301989	0.300994	0.214241	0.289252	0.268917	0.120939	0.237576	0.34346	0.342627	0.290136	0.214851	0.235576	0.370333	0.353896	0.267368	0.144404	0.390857	0.261747	0.31564	0.295201	0.374744	0.308305	0.276874	0.232481	0.323409	0.284473	0.195765
chr5	176057097	SNCB;EIF4E1B;SNCB	0.352001	0.173815	0.125055	0.157196	0.19154	0.167555	0.0581932	0.218961	0.200222	0.131632	0.240575	0.264296	0.213833	0.240677	0.212911	0.235621	0.275463	0.113235	0.276885	0.221737	0.228455	0.222158	0.153565	0.103778	0.143794	0.0631506	0.162896	0.174584	0.215981	0.212458	0.182426	0.146444	0.303629	0.318483	0.22184	0.0708668	0.284282	0.110771	0.247763	0.198963	0.216527	0.164679	0.226127	0.155134	0.145919	0.109833	0.103825
chr5	176057427	SNCB;SNCB;EIF4E1B;SNCB;SNCB	0.471007	0.397348	0.41245	0.440819	0.356952	0.290009	0.0751794	0.441721	0.522845	0.227511	0.438667	0.436667	0.323478	0.461969	0.443552	0.433078	0.465533	0.317318	0.484292	0.457778	0.45405	0.111358	0.341444	0.285016	0.385145	0.251005	0.348662	0.425628	0.422456	0.438713	0.381755	0.370059	0.434475	0.478797	0.398516	0.133793	0.398254	0.479857	0.478464	0.504726	0.527351	0.338753	0.409614	0.372259	0.424084	0.43702	0.371402
chr5	176057465	SNCB;SNCB;EIF4E1B;SNCB;SNCB	0.47167	0.353574	0.448037	0.407233	0.257318	0.0672723	0.0791611	0.452708	0.473253	0.19085	0.463012	0.436035	0.321979	0.46747	0.429073	0.417929	0.425081	0.303455	0.490026	0.425021	0.444502	0.207663	0.353696	0.0645752	0.280127	0.135082	0.330083	0.430942	0.415285	0.427527	0.123535	0.208311	0.40682	0.486338	0.387652	0.0687176	0.372893	0.412996	0.466842	0.478606	0.50572	0.360192	0.408504	0.313522	0.198699	0.407801	0.317966
chr5	176057740	EIF4E1B;SNCB;EIF4E1B;SNCB	0.406259	0.278294	0.365219	0.252002	0.31087	0.172712	0.240081	0.328282	0.396179	0.23204	0.348408	0.279145	0.261803	0.374677	0.315835	0.342753	0.359021	0.29433	0.363291	0.28402	0.374138	0.325801	0.2739	0.156777	0.296653	0.223994	0.311688	0.333624	0.346529	0.34197	0.21598	0.175826	0.373027	0.39208	0.292499	0.118277	0.337607	0.326962	0.38419	0.267276	0.468839	0.247742	0.438523	0.344098	0.255216	0.299554	0.241305
chr6	14117617	CD83;CD83	0.467738	0.463784	0.451923	0.431188	0.443427	0.443458	0.46535	0.510602	0.420627	0.499363	0.317716	0.446327	0.468621	0.466987	0.486782	0.349393	0.368933	0.338771	0.391748	0.49248	0.423523	0.50314	0.416108	0.396668	0.436208	0.483338	0.435379	0.407961	0.396442	0.537037	0.463851	0.390731	0.443637	0.475737	0.409946	0.457778	0.310919	0.454573	0.415646	0.34318	0.500113	0.522691	0.557766	0.491997	0.571963	0.368427	0.401896
chr6	14117621	CD83;CD83	0.49108	0.450605	0.51066	0.430821	0.339977	0.470672	0.489258	0.460706	0.435937	0.436725	0.362432	0.455624	0.46811	0.434582	0.385829	0.402782	0.436167	0.373621	0.402658	0.487425	0.408701	0.453142	0.409195	0.352524	0.427263	0.422185	0.438649	0.422115	0.408472	0.488388	0.476343	0.418872	0.419395	0.48837	0.395088	0.413858	0.251148	0.461282	0.456085	0.373958	0.508982	0.450033	0.413866	0.433318	0.536461	0.333121	0.347931
chr6	14117903	CD83;CD83;CD83;CD83	0.400277	0.372602	0.367596	0.318994	0.249871	0.464269	0.357035	0.403265	0.31498	0.338317	0.35545	0.341217	0.367899	0.326537	0.294784	0.366129	0.380776	0.390028	0.357553	0.36112	0.289621	0.379381	0.299847	0.247124	0.362319	0.237445	0.402097	0.355464	0.251708	0.392788	0.392606	0.294946	0.280088	0.354697	0.317004	0.279082	0.38327	0.323308	0.32924	0.398779	0.311047	0.303456	0.241031	0.417188	0.4681	0.398536	0.295339
chr6	14118227	CD83;CD83	0.423534	0.341397	0.356372	0.394445	0.296828	0.404808	0.451106	0.440792	0.388004	0.365038	0.386946	0.368532	0.471238	0.382746	0.376795	0.385575	0.413792	0.372571	0.348345	0.444648	0.405033	0.429742	0.355361	0.369904	0.431959	0.367109	0.395159	0.366307	0.442719	0.397293	0.345587	0.333427	0.398407	0.393175	0.38188	0.393718	0.445144	0.319916	0.401535	0.408236	0.470519	0.389868	0.41269	0.458061	0.482241	0.406977	0.396519
chr6	14118415	CD83;CD83	0.518969	0.470079	0.517174	0.487644	0.351411	0.459654	0.510399	0.533976	0.479593	0.449128	0.487071	0.501918	0.497712	0.483007	0.478125	0.500688	0.469863	0.518119	0.455704	0.498721	0.503365	0.470444	0.513908	0.460313	0.487231	0.488348	0.513194	0.495516	0.511853	0.49538	0.463744	0.465527	0.469826	0.498232	0.441256	0.361204	0.497711	0.498357	0.471556	0.533856	0.518442	0.43457	0.450426	0.53051	0.51455	0.554223	0.474297
chr6	31628639	C6orf47	0.236375	0.0509004	0.150031	0.110683	0.0279013	0.343718	0.265186	0.0132269	0.278611	0.00714531	0.0404346	0.254788	0.125052	0.0138236	0.165109	0.0933017	0.23766	0.0225717	0.200993	0.220118	0.234517	0.02837	0.0141822	0.0165542	0.0120833	0.0681644	0.080887	0.138176	0.0868101	0.271427	0.0613611	0.211533	0.0198148	0.342221	0.322302	0.0107527	0.00314334	0.0195822	0.292808	0.409179	0.163158	0.00747161	0.126189	0.210357	0.271203	0.00421254	0.0174394
chr6	31628641	C6orf47	0.315806	0.101299	0.19332	0.140821	0.102009	0.411236	0.327758	0.0673822	0.348595	0.0815105	0.112747	0.311309	0.205172	0.0747146	0.240127	0.129379	0.332827	0.0799166	0.248868	0.300462	0.320074	0.0851352	0.0728861	0.0580419	0.0755472	0.155003	0.129743	0.185935	0.162308	0.349562	0.110235	0.284428	0.0521984	0.426071	0.37246	0.0715414	0.0476659	0.0559416	0.373315	0.546443	0.25614	0.0556696	0.252896	0.278419	0.397832	0.0517689	0.0626061
chr6	31628644	C6orf47	0.334646	0.110145	0.206675	0.159315	0.070995	0.442826	0.321913	0.0608678	0.363314	0.0715315	0.0943729	0.320721	0.177882	0.0450851	0.247374	0.15746	0.299194	0.0648062	0.226245	0.293976	0.30493	0.0896498	0.0688393	0.055549	0.062022	0.124927	0.145344	0.200371	0.176965	0.362602	0.124471	0.295578	0.0750918	0.454526	0.377655	0.0542884	0.0991876	0.0654083	0.411639	0.500001	0.293805	0.0621826	0.22802	0.271465	0.382704	0.0638715	0.0594886
chr6	31628649	C6orf47	0.308358	0.0998697	0.188606	0.107402	0.0472612	0.398748	0.296381	0.0301428	0.320216	0.0265354	0.0641329	0.292871	0.17759	0.0247687	0.232114	0.0947366	0.275265	0.0517245	0.226468	0.249656	0.270352	0.0731411	0.0419957	0.0477564	0.0492005	0.0909662	0.101486	0.155063	0.119587	0.3309	0.0966921	0.25353	0.0468486	0.413108	0.352799	0.018209	0.0288408	0.0370998	0.359098	0.504932	0.300762	0.0274548	0.206897	0.227405	0.377162	0.023755	0.0278135
chr6	31628708	C6orf47	0.146387	0.088391	0.159042	0.101804	0.11249	0.174321	0.201454	0.0721785	0.216142	0.0795189	0.094649	0.171692	0.150659	0.0647668	0.158081	0.0715588	0.160335	0.0732807	0.154021	0.146901	0.209669	0.0721975	0.0720915	0.0588502	0.0738835	0.12842	0.0873399	0.137234	0.1329	0.229726	0.0884868	0.17663	0.0813433	0.2246	0.235642	0.0637999	0.0888471	0.0632588	0.238031	0.280659	0.164194	0.0702515	0.141741	0.175508	0.259581	0.0813274	0.0754161
chr6	39902014	MOCS1;MOCS1	0.346057	0.448775	0.462538	0.409965	0.329521	0.522206	0.3446	0.439758	0.334383	0.503804	0.48617	0.439563	0.441208	0.45007	0.259398	0.403573	0.518084	0.376098	0.452921	0.483893	0.498734	0.505332	0.44652	0.439194	0.0318451	0.323254	0.474879	0.473561	0.420066	0.420853	0.398085	0.279001	0.479614	0.477757	0.116411	0.398425	0.422582	0.519043	0.270785	0.450812	0.418332	0.452961	0.241928	0.296275	0.493727	0.485016	0.493915
chr6	39902288	MOCS1;MOCS1;MOCS1	0.375809	0.445018	0.429087	0.417305	0.193372	0.487929	0.305489	0.42048	0.321512	0.467761	0.474438	0.397751	0.464943	0.410436	0.231682	0.403443	0.465965	0.381736	0.408594	0.498862	0.460066	0.477378	0.444802	0.402488	0.0406345	0.268437	0.458577	0.451624	0.387731	0.387854	0.382346	0.276801	0.446648	0.483662	0.109674	0.338815	0.344223	0.48451	0.28385	0.37256	0.273068	0.418822	0.151744	0.27217	0.421284	0.468557	0.459995
chr6	39902296	MOCS1;MOCS1	0.403144	0.445194	0.466146	0.426937	0.132108	0.498349	0.31355	0.454474	0.313936	0.494876	0.50408	0.45547	0.445181	0.452871	0.282386	0.41894	0.484689	0.390832	0.423659	0.489755	0.487758	0.509837	0.44678	0.449283	0.0422861	0.311429	0.489921	0.474465	0.406082	0.40747	0.419202	0.320587	0.460261	0.497388	0.13501	0.360062	0.28926	0.521478	0.298234	0.318234	0.29885	0.408851	0.131173	0.218764	0.422163	0.476748	0.451032
chr6	39902298	MOCS1;MOCS1	0.291171	0.333285	0.337004	0.315508	0.243475	0.360904	0.249024	0.326257	0.224891	0.375347	0.372324	0.307148	0.330369	0.333228	0.209986	0.3	0.354086	0.280561	0.331922	0.371174	0.353518	0.368086	0.325654	0.316163	0.0836619	0.218269	0.361193	0.374044	0.311736	0.298133	0.332109	0.234408	0.346811	0.376903	0.127364	0.364413	0.342883	0.393416	0.216727	0.294116	0.299325	0.379384	0.229138	0.251241	0.340162	0.362893	0.32995
chr6	39902322	MOCS1;MOCS1	0.248654	0.352923	0.312646	0.280995	0.242494	0.393906	0.170935	0.398412	0.153052	0.450002	0.403825	0.399087	0.343025	0.313048	0.154845	0.295121	0.429928	0.317698	0.347184	0.416869	0.437681	0.424299	0.302088	0.353033	0.0246841	0.205807	0.402925	0.389091	0.321902	0.280485	0.277608	0.13448	0.373968	0.403891	0.071698	0.233721	0.295773	0.454796	0.171896	0.338726	0.279325	0.292548	0.101673	0.157776	0.379274	0.399115	0.390011
chr6	39902348	MOCS1;MOCS1	0.189489	0.226492	0.183851	0.219961	0.263663	0.255199	0.112357	0.300154	0.0680841	0.333792	0.360028	0.351246	0.240575	0.149944	0.15183	0.257885	0.295898	0.234472	0.227132	0.297853	0.270472	0.2835	0.201683	0.146988	0.0574204	0.175595	0.296958	0.319142	0.266709	0.235617	0.237054	0.178983	0.223625	0.282885	0.0803566	0.164858	0.212244	0.331035	0.14247	0.276895	0.249086	0.157677	0.0986561	0.158489	0.309737	0.287586	0.229085
chr6	39902356	MOCS1;MOCS1	0.22449	0.297875	0.270401	0.244232	0.235935	0.31363	0.166303	0.318483	0.124172	0.39221	0.373369	0.315368	0.303089	0.253776	0.14222	0.265545	0.348801	0.235005	0.301766	0.33314	0.384523	0.36686	0.300539	0.279102	0.0519901	0.166271	0.334319	0.325485	0.264698	0.234541	0.277974	0.153871	0.318294	0.341318	0.0881688	0.253516	0.240848	0.413233	0.142888	0.299834	0.248799	0.253697	0.103666	0.152525	0.308297	0.335426	0.350863
chr6	39902443	MOCS1;MOCS1	0.0386598	0.0574384	0.0339594	0.0349892	0.0379516	0.0992582	0.0648532	0.108721	0.0313092	0.16045	0.120018	0.175482	0.0849777	0.0721699	0.0911934	0.123583	0.0980233	0.0849023	0.0673579	0.11853	0.0926086	0.153818	0.0728195	0.0385504	0.0252048	0.0458949	0.0791566	0.0975747	0.113684	0.0793924	0.0729294	0.074618	0.0853423	0.0900815	0.0422871	0.0514981	0.113402	0.124698	0.0626705	0.11566	0.11663	0.0733008	0.049362	0.0787353	0.154308	0.140549	0.14484
chr6	105400985	LIN28B	0.662824	0.785241	0.793226	0.783159	0.358281	0.246045	0.156196	0.741846	0.712302	0.513563	0.733303	0.74138	0.743911	0.710049	0.71752	0.694087	0.735053	0.753287	0.748313	0.705201	0.720326	0.691199	0.708509	0.0795509	0.71622	0.766711	0.747921	0.766486	0.737883	0.7438	0.726639	0.772527	0.746159	0.085551	0.282974	0.680888	0.690384	0.739127	0.750791	0.799267	0.843921	0.724604	0.198413	0.362724	0.845502	0.0400848	0.762562
chr6	105400993	LIN28B	0.664315	0.775273	0.748996	0.782632	0.336352	0.249716	0.185037	0.752098	0.716418	0.523603	0.751556	0.731469	0.732665	0.69944	0.701755	0.718842	0.725674	0.750145	0.721686	0.709742	0.672382	0.686296	0.71473	0.0563229	0.723862	0.73881	0.747005	0.725891	0.749934	0.72456	0.719681	0.719273	0.749011	0.0823631	0.266504	0.617798	0.656886	0.743274	0.747753	0.783819	0.811997	0.727841	0.167848	0.422111	0.828556	0.0685544	0.772082
chr6	105401339	LIN28B	0.392534	0.492333	0.520259	0.448911	0.27962	0.227855	0.229466	0.476397	0.41773	0.295774	0.452116	0.441229	0.437777	0.416582	0.435565	0.406194	0.421158	0.475149	0.533686	0.470885	0.425526	0.448732	0.415625	0.205022	0.424001	0.417424	0.467303	0.454247	0.443778	0.429457	0.443728	0.438907	0.417827	0.228347	0.252531	0.416864	0.378361	0.38793	0.448307	0.507186	0.549153	0.502223	0.272338	0.254655	0.506707	0.204177	0.485379
chr6	105401601	LIN28B	0.309213	0.386429	0.354356	0.272181	0.196562	0.229954	0.193423	0.376579	0.319522	0.277751	0.391103	0.390965	0.323227	0.357251	0.396934	0.39802	0.344257	0.34547	0.404201	0.384534	0.336975	0.411814	0.292227	0.136503	0.339306	0.261895	0.362035	0.34388	0.330386	0.361548	0.370072	0.394697	0.2908	0.171568	0.265689	0.290507	0.383065	0.376666	0.338321	0.443798	0.348929	0.332363	0.228879	0.203208	0.449825	0.212231	0.346464
chr6	105401636	LIN28B	0.35095	0.415139	0.409529	0.376557	0.263598	0.225372	0.160617	0.42366	0.387821	0.287409	0.491569	0.468973	0.387755	0.431404	0.433282	0.482786	0.35977	0.426343	0.515959	0.447147	0.438702	0.433113	0.359088	0.137186	0.387607	0.347541	0.41928	0.454961	0.389141	0.415033	0.439705	0.446981	0.42561	0.176864	0.259809	0.332142	0.433011	0.480893	0.412157	0.483767	0.348977	0.420932	0.233933	0.197584	0.540142	0.171482	0.450254
chr6	105401673	LIN28B	0.238969	0.275275	0.28905	0.283501	0.146228	0.0960175	0.0580198	0.332707	0.338165	0.132085	0.380331	0.426334	0.35084	0.359231	0.373822	0.422354	0.308238	0.352819	0.481565	0.330968	0.36748	0.389639	0.287074	0.0359952	0.268055	0.291479	0.383502	0.350263	0.335498	0.441007	0.381228	0.387445	0.345711	0.0795193	0.108198	0.265703	0.316249	0.370938	0.265867	0.393635	0.382711	0.354773	0.124499	0.10324	0.432236	0.0958803	0.366598
chr6	106957945	AIM1	0.760889	0.733572	0.709004	0.711914	0.667151	0.612896	0.69534	0.693074	0.629142	0.570632	0.600505	0.646984	0.706179	0.637108	0.69489	0.575988	0.70811	0.717643	0.751595	0.664572	0.703784	0.717792	0.61924	0.609908	0.655441	0.617668	0.729638	0.676931	0.748212	0.701153	0.674487	0.685476	0.640004	0.642317	0.626167	0.538456	0.624881	0.677518	0.761231	0.779127	0.592615	0.603096	0.679127	0.613633	0.685514	0.60499	0.675376
chr6	106957995	AIM1	0.691034	0.659142	0.653985	0.683718	0.761619	0.582846	0.707545	0.618406	0.576916	0.56325	0.551614	0.621856	0.621529	0.575933	0.577427	0.533716	0.685874	0.657841	0.719497	0.623449	0.632203	0.672499	0.519031	0.554157	0.584989	0.559276	0.6765	0.600086	0.682683	0.672596	0.635075	0.68455	0.596477	0.512233	0.568387	0.510368	0.620146	0.559942	0.693308	0.701152	0.614902	0.591384	0.701452	0.547737	0.673739	0.617542	0.645747
chr6	106958303	AIM1	0.566042	0.573176	0.552097	0.561362	0.639528	0.579864	0.599252	0.565192	0.530705	0.526163	0.527219	0.576153	0.584534	0.514862	0.55465	0.516102	0.609122	0.583282	0.612984	0.580638	0.607366	0.594103	0.512161	0.506906	0.541461	0.501024	0.609445	0.539224	0.613231	0.589908	0.572042	0.575747	0.552315	0.523952	0.522809	0.547011	0.605682	0.560457	0.618051	0.623166	0.647499	0.629153	0.564627	0.609842	0.649308	0.567877	0.574584
chr6	106958388	AIM1	0.542432	0.534934	0.519441	0.511051	0.4643	0.54339	0.546512	0.52005	0.498653	0.543653	0.540907	0.530869	0.563779	0.477322	0.531718	0.505401	0.494736	0.553792	0.511524	0.562179	0.536971	0.545914	0.502716	0.494914	0.541997	0.519446	0.550352	0.529786	0.542775	0.527946	0.545183	0.532285	0.519832	0.507665	0.47584	0.500069	0.560185	0.557844	0.550773	0.592363	0.606722	0.573782	0.469242	0.55606	0.623192	0.500845	0.54745
chr6	106958474	AIM1	0.648688	0.645573	0.673595	0.632931	0.736309	0.69693	0.638651	0.683001	0.65147	0.630916	0.650289	0.643622	0.690126	0.605704	0.652603	0.609338	0.692063	0.6553	0.654391	0.647697	0.667961	0.646726	0.593983	0.634218	0.674924	0.644976	0.623137	0.689801	0.645339	0.636692	0.653275	0.608476	0.597927	0.6423	0.622736	0.603898	0.614262	0.672719	0.690412	0.708227	0.779196	0.713014	0.637156	0.740776	0.772057	0.639503	0.678753
chr6	106958640	AIM1	0.532104	0.500392	0.496753	0.482612	0.592061	0.516277	0.512707	0.469416	0.460086	0.445377	0.507348	0.508298	0.512884	0.441605	0.466567	0.396056	0.470944	0.4423	0.469397	0.512681	0.471401	0.486193	0.44208	0.455278	0.489308	0.474014	0.506715	0.508546	0.4836	0.475879	0.475163	0.492921	0.467622	0.513408	0.459963	0.409847	0.458932	0.506309	0.492069	0.567753	0.592554	0.489893	0.572242	0.557055	0.596668	0.400891	0.542499
chr6	106958645	AIM1	0.522226	0.467532	0.480762	0.468511	0.456726	0.500952	0.499217	0.470368	0.450213	0.434863	0.505138	0.494254	0.502262	0.428778	0.440061	0.410758	0.469321	0.484335	0.469591	0.47165	0.457537	0.464502	0.445995	0.465279	0.470256	0.482919	0.462976	0.492407	0.466293	0.482353	0.457772	0.457292	0.461354	0.467944	0.446236	0.44547	0.409785	0.469853	0.494986	0.509289	0.537893	0.522634	0.509158	0.531414	0.520373	0.439433	0.507517
chr6	106959535	AIM1	0.540407	0.533971	0.523685	0.512184	0.604872	0.541294	0.555615	0.530311	0.474354	0.52775	0.520702	0.516383	0.503865	0.490791	0.503937	0.467804	0.517851	0.508713	0.516495	0.49858	0.503326	0.532797	0.518046	0.495361	0.538313	0.531856	0.509083	0.537097	0.541267	0.509798	0.508302	0.501306	0.52552	0.531849	0.481954	0.5442	0.522306	0.534066	0.517325	0.522948	0.594079	0.567167	0.567481	0.569282	0.557344	0.470568	0.549482
chr6	106959549	AIM1	0.554026	0.552891	0.564145	0.523956	0.570252	0.582726	0.597707	0.55284	0.534819	0.552472	0.554468	0.539757	0.559217	0.500214	0.537669	0.515974	0.544169	0.565566	0.522557	0.536941	0.510455	0.527622	0.533655	0.493898	0.543445	0.554844	0.503824	0.55387	0.549697	0.523208	0.509868	0.553677	0.540084	0.527858	0.523225	0.554512	0.550714	0.549701	0.568536	0.54355	0.615356	0.58369	0.540262	0.5975	0.559715	0.563056	0.540948
chr6	106959551	AIM1	0.617689	0.620634	0.600772	0.589203	0.51357	0.635512	0.651344	0.573367	0.547891	0.603823	0.604456	0.590792	0.603816	0.583722	0.570603	0.582658	0.610876	0.588065	0.561861	0.614437	0.596193	0.590414	0.566528	0.545902	0.603199	0.586024	0.573467	0.56517	0.603692	0.570135	0.543335	0.613825	0.597404	0.602796	0.549651	0.554749	0.516354	0.594275	0.609406	0.533594	0.560965	0.611333	0.448392	0.586406	0.556393	0.56562	0.609958
chr6	106959592	AIM1	0.456397	0.4465	0.505798	0.429713	0.430526	0.469793	0.498932	0.467363	0.405749	0.463575	0.455918	0.454643	0.436843	0.436092	0.433885	0.434717	0.440549	0.458554	0.432156	0.450786	0.437851	0.440547	0.432898	0.393628	0.430366	0.433055	0.434287	0.455786	0.41332	0.438825	0.419324	0.459299	0.417531	0.405358	0.409349	0.399854	0.455988	0.471165	0.446327	0.44622	0.492101	0.4614	0.435003	0.484036	0.516888	0.440576	0.45224
chr6	106959601	AIM1	0.546641	0.550193	0.552348	0.546433	0.537137	0.545629	0.57781	0.538788	0.482251	0.536042	0.556236	0.473882	0.531879	0.512143	0.517457	0.517644	0.580079	0.528905	0.518494	0.570215	0.515068	0.52444	0.515425	0.422426	0.555192	0.489149	0.530346	0.560239	0.527581	0.514746	0.519409	0.54432	0.511455	0.518931	0.486171	0.494515	0.503408	0.520959	0.5363	0.531874	0.508061	0.545478	0.505739	0.541213	0.528847	0.520011	0.549731
chr6	106959651	AIM1	0.353418	0.339629	0.353075	0.333851	0.343319	0.363557	0.381868	0.348883	0.292536	0.325766	0.315161	0.33518	0.371129	0.321948	0.353278	0.308962	0.347001	0.339271	0.320192	0.376633	0.34357	0.33356	0.324627	0.297654	0.369745	0.298726	0.345436	0.32963	0.336899	0.335591	0.32955	0.361059	0.322003	0.305725	0.263954	0.307954	0.369096	0.368962	0.338791	0.385483	0.387499	0.36528	0.377198	0.389235	0.424399	0.321545	0.387373
chr6	106960065	AIM1;AIM1	0.420371	0.407591	0.400651	0.39135	0.436696	0.416803	0.419038	0.496782	0.369505	0.424986	0.394455	0.42461	0.416873	0.386976	0.366544	0.416795	0.34605	0.404076	0.377447	0.445118	0.407637	0.401495	0.373285	0.373561	0.426772	0.399383	0.409978	0.421884	0.412784	0.410499	0.408851	0.433277	0.383503	0.38518	0.343577	0.384947	0.403421	0.413692	0.391728	0.446049	0.451766	0.421227	0.435321	0.440286	0.4373	0.342046	0.403341
chr6	106960170	AIM1;AIM1	0.508504	0.517301	0.502053	0.450238	0.346638	0.482574	0.550656	0.471623	0.425431	0.478018	0.493557	0.548053	0.445093	0.438836	0.41246	0.497246	0.462453	0.513718	0.462673	0.483995	0.456942	0.483256	0.459148	0.396215	0.492283	0.470159	0.4255	0.502076	0.486001	0.4923	0.482915	0.431428	0.479545	0.446358	0.431586	0.384188	0.354677	0.420122	0.432937	0.478182	0.471772	0.448681	0.264121	0.396336	0.533538	0.360107	0.42908
chr6	106960491	AIM1	0.692359	0.680185	0.646138	0.62403	0.610387	0.667991	0.666478	0.682282	0.653583	0.661672	0.659557	0.648854	0.656785	0.688152	0.63282	0.611791	0.670461	0.687897	0.661147	0.645287	0.632784	0.668563	0.603192	0.626978	0.653513	0.611141	0.639933	0.644446	0.646058	0.670675	0.663319	0.64122	0.606684	0.628367	0.625269	0.604825	0.602895	0.685714	0.647401	0.644162	0.696797	0.669706	0.53325	0.665991	0.721962	0.617439	0.661993
chr6	106960600	AIM1	0.464874	0.501661	0.472135	0.466111	0.526554	0.466535	0.482802	0.456849	0.441341	0.45019	0.472928	0.457635	0.497729	0.442987	0.434554	0.439047	0.460416	0.473563	0.45717	0.470039	0.43623	0.456134	0.427565	0.42751	0.470263	0.438705	0.445523	0.479106	0.477653	0.457369	0.459565	0.446352	0.423465	0.437351	0.410125	0.467068	0.448886	0.419499	0.410877	0.531465	0.583418	0.489982	0.497263	0.49781	0.548381	0.46667	0.463531
chr6	106960970	AIM1	0.541422	0.533564	0.47019	0.722284	0.536424	0.44432	0.518839	0.265924	0.441493	0.50476	0.502263	0.494596	0.455826	0.483337	0.416433	0.451369	0.502341	0.506739	0.485784	0.484596	0.451254	0.497752	0.505335	0.407204	0.498147	0.420536	0.492221	0.508436	0.516618	0.459417	0.43842	0.710448	0.464187	0.703496	0.453831	0.466352	0.322793	0.520311	0.486355	0.588576	0.516088	0.502041	0.610301	0.529371	0.553286	0.517186	0.480758
chr6	106961936	AIM1	0.485154	0.456178	0.51416	0.420066	0.485697	0.445272	0.469613	0.457772	0.413431	0.412737	0.417586	0.441435	0.442195	0.454592	0.450584	0.389486	0.584831	0.462643	0.43624	0.495522	0.413901	0.487216	0.455713	0.436248	0.485241	0.449521	0.456103	0.479386	0.465583	0.391789	0.449099	0.5367	0.450883	0.468227	0.453411	0.452551	0.421076	0.391593	0.461221	0.461189	0.445932	0.421892	0.4698	0.491878	0.376061	0.318306	0.42329
chr6	129478865	LAMA2;LAMA2	0.860192	0.77859	0.7585	0.815349	0.777822	0.788863	0.72325	0.861551	0.777306	0.816768	0.847563	0.854008	0.839494	0.830981	0.803877	0.851555	0.837411	0.848585	0.863467	0.820565	0.831747	0.830612	0.79769	0.830211	0.828007	0.824286	0.837725	0.82881	0.766368	0.819259	0.825461	0.778118	0.867605	0.855135	0.821349	0.808512	0.756388	0.810163	0.86599	0.869626	0.870068	0.798336	0.762891	0.794288	0.873501	0.810547	0.816675
chr6	129478919	LAMA2;LAMA2	0.33298	0.484744	0.264613	0.351759	0.330036	0.465668	0.409883	0.464383	0.566643	0.409914	0.657115	0.580048	0.439359	0.569166	0.622884	0.56276	0.404969	0.465835	0.431119	0.45741	0.485284	0.612756	0.348466	0.345763	0.406631	0.452497	0.40196	0.366028	0.36488	0.492054	0.484355	0.449439	0.577422	0.380719	0.586264	0.501443	0.40433	0.463684	0.328446	0.463062	0.376518	0.419125	0.257011	0.394366	0.431463	0.66628	0.373186
chr6	129478967	LAMA2;LAMA2	0.550239	0.519444	0.465748	0.514408	0.620471	0.492007	0.518204	0.514062	0.522779	0.511652	0.513335	0.596003	0.552159	0.639466	0.626814	0.589628	0.515794	0.542062	0.510476	0.551536	0.564254	0.552685	0.470843	0.497946	0.561215	0.552313	0.54016	0.494246	0.476747	0.54347	0.529631	0.579337	0.566456	0.538614	0.511822	0.560062	0.542405	0.533373	0.504149	0.610676	0.578308	0.609572	0.600185	0.54728	0.606451	0.600387	0.516173
chr6	129479024	LAMA2;LAMA2	0.729918	0.783911	0.590875	0.766749	0.751188	0.792794	0.73485	0.789847	0.82868	0.793279	0.804362	0.73858	0.724904	0.777581	0.80752	0.732925	0.79528	0.859126	0.777598	0.829293	0.766856	0.814098	0.736586	0.654089	0.707698	0.806324	0.743803	0.794564	0.810615	0.844523	0.682896	0.70421	0.774195	0.825242	0.843413	0.757091	0.696893	0.703712	0.702316	0.859529	0.74019	0.721153	0.831188	0.776737	0.674479	0.832209	0.77518
chr7	11871690	THSD7A;THSD7A	0.653518	0.620452	0.633218	0.556146	0.616291	0.626918	0.631625	0.577875	0.538581	0.572025	0.66909	0.548894	0.0554771	0.528714	0.577688	0.558744	0.565418	0.582113	0.596003	0.547839	0.521045	0.0544296	0.549631	0.539769	0.564437	0.541098	0.414099	0.607231	0.165198	0.559623	0.62601	0.0341551	0.571794	0.583667	0.0481815	0.590742	0.608844	0.535443	0.595215	0.659947	0.71627	0.597578	0.704508	0.632942	0.644587	0.577663	0.570822
chr7	11871837	THSD7A	0.470027	0.452412	0.491349	0.397577	0.379789	0.472689	0.422724	0.411493	0.341	0.412241	0.406865	0.404193	0.0722518	0.421916	0.443626	0.407329	0.39115	0.434429	0.422131	0.374859	0.367331	0.0595329	0.388088	0.420141	0.391939	0.403247	0.323943	0.411589	0.126252	0.400432	0.426684	0.0594806	0.414199	0.401975	0.0468688	0.446227	0.487601	0.411377	0.420528	0.47632	0.452703	0.470714	0.475658	0.489585	0.451277	0.355181	0.437096
chr7	11871843	THSD7A	0.469725	0.420958	0.480138	0.425964	0.382705	0.452457	0.450878	0.395144	0.38842	0.404637	0.404508	0.383302	0.102229	0.416985	0.419357	0.386407	0.403245	0.417314	0.430349	0.43632	0.395583	0.101351	0.440374	0.386742	0.431187	0.395339	0.317875	0.440945	0.123035	0.411759	0.434028	0.0946175	0.399043	0.418366	0.0899561	0.426727	0.443188	0.419639	0.403513	0.481623	0.464537	0.476542	0.454388	0.487237	0.464203	0.335341	0.438773
chr7	11871906	THSD7A	0.612771	0.555229	0.565465	0.474591	0.45759	0.57056	0.568427	0.50126	0.503469	0.50738	0.51547	0.433685	0.0859498	0.469331	0.497484	0.514292	0.494858	0.532386	0.485547	0.495608	0.451071	0.0841407	0.476716	0.444019	0.526337	0.487685	0.341567	0.509059	0.126505	0.49577	0.553202	0.0823025	0.485194	0.510213	0.0651385	0.519586	0.505477	0.467474	0.530076	0.544674	0.550297	0.547257	0.503577	0.56012	0.46336	0.422474	0.504738
chr7	11872009	THSD7A	0.763403	0.724103	0.686817	0.699145	0.628443	0.680371	0.702336	0.590265	0.551957	0.650279	0.636388	0.551542	0.298465	0.597249	0.621304	0.659445	0.599564	0.635237	0.629787	0.656992	0.57524	0.311175	0.608005	0.56538	0.683316	0.652325	0.526184	0.659036	0.292948	0.631453	0.631722	0.313765	0.601662	0.632582	0.314739	0.7751	0.54685	0.594278	0.652266	0.700472	0.70626	0.688225	0.601015	0.624557	0.609897	0.593661	0.618168
chr7	11872050	THSD7A	0.57394	0.488372	0.562121	0.499233	0.48381	0.517389	0.466906	0.439201	0.444178	0.464172	0.464615	0.436834	0.0860234	0.457702	0.479371	0.483819	0.427537	0.494874	0.470261	0.445963	0.418796	0.105251	0.46923	0.438762	0.544811	0.511392	0.333869	0.500519	0.125016	0.464642	0.497597	0.102942	0.450404	0.46895	0.101309	0.457018	0.451382	0.450413	0.473649	0.524504	0.526374	0.443315	0.498768	0.494805	0.528203	0.413106	0.467317
chr7	11872059	THSD7A	0.484217	0.436839	0.470116	0.42817	0.5178	0.417596	0.44096	0.387019	0.385725	0.439181	0.398185	0.368413	0.0860064	0.398804	0.417503	0.407729	0.368349	0.407291	0.402849	0.404382	0.36236	0.0917353	0.387597	0.367602	0.452518	0.416289	0.291572	0.427757	0.149626	0.386852	0.452084	0.0746097	0.378181	0.408999	0.108632	0.412102	0.43102	0.367331	0.410319	0.483485	0.478571	0.401839	0.485776	0.443165	0.42593	0.341409	0.361956
chr7	12610078	SCIN	0.420994	0.462733	0.469364	0.412093	0.602068	0.417874	0.471518	0.437731	0.362285	0.413343	0.42234	0.355847	0.426651	0.375541	0.452883	0.359556	0.398538	0.421065	0.475286	0.37541	0.385316	0.434017	0.391626	0.284056	0.413431	0.441858	0.407144	0.395607	0.461911	0.420686	0.423189	0.421978	0.393072	0.387376	0.35705	0.312819	0.42034	0.406923	0.480046	0.511136	0.464339	0.340076	0.455657	0.40403	0.478494	0.449212	0.441351
chr7	12610124	SCIN	0.456627	0.484541	0.493456	0.429296	0.42053	0.486833	0.511643	0.459825	0.379992	0.456329	0.418461	0.444121	0.437825	0.391532	0.449427	0.379812	0.449286	0.484	0.466666	0.433675	0.389786	0.548081	0.451496	0.332634	0.394987	0.388801	0.415977	0.418371	0.417566	0.439368	0.441406	0.398197	0.396091	0.428787	0.31143	0.317986	0.361925	0.397857	0.462696	0.505797	0.52951	0.369092	0.395704	0.447035	0.534914	0.475163	0.379594
chr7	12610166	SCIN	0.466982	0.493251	0.491133	0.417713	0.509357	0.457758	0.527925	0.457299	0.356935	0.431508	0.421068	0.393035	0.431586	0.376323	0.457326	0.373281	0.402309	0.474836	0.459135	0.42462	0.413482	0.491174	0.441012	0.318725	0.426866	0.409363	0.436124	0.428439	0.455446	0.427478	0.438331	0.417176	0.412934	0.393528	0.373159	0.366772	0.439638	0.396701	0.438545	0.526327	0.527198	0.397815	0.50017	0.468443	0.505501	0.48045	0.442217
chr7	12610169	SCIN	0.491187	0.497687	0.487525	0.457363	0.494746	0.452235	0.481131	0.48487	0.404925	0.456937	0.486097	0.429181	0.449634	0.443	0.469176	0.428868	0.440795	0.4823	0.486528	0.467578	0.451413	0.482568	0.436701	0.379317	0.423036	0.45854	0.469143	0.442068	0.517113	0.471164	0.488653	0.457081	0.433406	0.472153	0.412436	0.391823	0.538297	0.453448	0.481981	0.581388	0.455776	0.407688	0.497893	0.518804	0.521149	0.498859	0.488063
chr7	12610175	SCIN	0.568968	0.539719	0.560133	0.483762	0.559049	0.504151	0.57122	0.542447	0.428413	0.489943	0.50603	0.452496	0.492238	0.467424	0.541223	0.490268	0.509306	0.53477	0.562344	0.449302	0.466597	0.551265	0.528714	0.437406	0.495898	0.504924	0.497233	0.499158	0.550655	0.508637	0.500522	0.511833	0.50577	0.535168	0.441127	0.400453	0.47998	0.501045	0.589338	0.553055	0.516393	0.455754	0.557284	0.526457	0.605548	0.530774	0.52784
chr7	12610196	SCIN	0.518036	0.562813	0.573901	0.517968	0.533901	0.530727	0.596897	0.516069	0.389468	0.50144	0.516022	0.464183	0.509047	0.43597	0.53494	0.467328	0.504104	0.579703	0.556346	0.467704	0.48987	0.579435	0.488028	0.434127	0.504936	0.498492	0.508145	0.501519	0.527637	0.479662	0.532079	0.47523	0.490089	0.477238	0.44764	0.403145	0.449184	0.486874	0.542327	0.526266	0.481268	0.443575	0.504727	0.538433	0.57116	0.558266	0.500513
chr7	12610355	SCIN;SCIN	0.383261	0.387071	0.382813	0.366816	0.440488	0.382701	0.43445	0.343073	0.325882	0.376845	0.3649	0.329593	0.371391	0.346772	0.345843	0.322401	0.335188	0.396366	0.370397	0.355788	0.359761	0.386101	0.331835	0.299616	0.358204	0.328761	0.358446	0.355206	0.397108	0.362826	0.371708	0.339743	0.354119	0.355616	0.304029	0.332045	0.405096	0.345191	0.369635	0.459762	0.446765	0.332452	0.405264	0.417232	0.451007	0.396053	0.368055
chr7	12610384	SCIN;SCIN	0.286977	0.302131	0.335651	0.270439	0.164149	0.308833	0.37514	0.262312	0.263062	0.306442	0.258537	0.258067	0.257503	0.244648	0.185255	0.244393	0.249028	0.296049	0.225731	0.275836	0.258373	0.345963	0.229778	0.189396	0.258886	0.198332	0.25441	0.230696	0.272818	0.282215	0.278014	0.265684	0.270984	0.247443	0.204111	0.165431	0.198914	0.148644	0.250096	0.258953	0.248688	0.229603	0.142252	0.203454	0.407963	0.240684	0.281695
chr7	12610526	SCIN	0.481898	0.513739	0.49559	0.491756	0.487723	0.506814	0.545276	0.502641	0.486558	0.490885	0.484714	0.508161	0.499478	0.486275	0.501941	0.476858	0.490876	0.494926	0.505122	0.488109	0.480986	0.526438	0.502858	0.457629	0.483365	0.450916	0.521533	0.49111	0.492524	0.500033	0.492764	0.518834	0.500122	0.469151	0.472363	0.446204	0.489808	0.516667	0.503265	0.528154	0.546102	0.462548	0.484758	0.51262	0.564334	0.523369	0.50108
chr7	12610689	SCIN	0.576213	0.546028	0.547322	0.537258	0.49664	0.559351	0.591387	0.53001	0.500857	0.51886	0.489494	0.499768	0.541835	0.50905	0.57077	0.5049	0.544274	0.547981	0.538492	0.528219	0.531578	0.561015	0.546162	0.479603	0.5022	0.500462	0.53279	0.472872	0.544503	0.526174	0.552373	0.529594	0.547307	0.506781	0.516893	0.51157	0.554705	0.520637	0.591774	0.597435	0.610404	0.571378	0.584022	0.541704	0.580947	0.549694	0.54003
chr7	12610817	SCIN	0.668778	0.67317	0.656827	0.623256	0.728631	0.63292	0.68018	0.608603	0.56273	0.64844	0.502092	0.559528	0.611338	0.562923	0.662416	0.572749	0.664463	0.639458	0.677202	0.561571	0.567036	0.662963	0.635094	0.537114	0.544684	0.58738	0.632776	0.557079	0.650504	0.600934	0.630148	0.620414	0.628337	0.565491	0.579947	0.624116	0.603484	0.584946	0.667679	0.672532	0.726525	0.684573	0.700293	0.623035	0.678431	0.654352	0.647537
chr7	12610833	SCIN	0.558707	0.545904	0.541805	0.503855	0.628421	0.515515	0.559727	0.492303	0.424812	0.527695	0.395809	0.461616	0.5233	0.452422	0.529567	0.457604	0.512381	0.513661	0.565724	0.471146	0.49155	0.53247	0.501988	0.447298	0.424297	0.464101	0.503797	0.36832	0.559445	0.482047	0.541337	0.517226	0.500079	0.454746	0.451448	0.474608	0.532608	0.474981	0.535363	0.580234	0.608298	0.526005	0.602132	0.526295	0.5665	0.569214	0.508051
chr7	24323261	NPY	0.468019	0.486725	0.503868	0.421274	0.605024	0.601626	0.535503	0.424155	0.386802	0.458562	0.444881	0.353415	0.520154	0.493516	0.425473	0.438789	0.435984	0.601293	0.448516	0.490358	0.451642	0.442561	0.423835	0.359632	0.495818	0.373931	0.510796	0.419593	0.414936	0.511379	0.454456	0.576927	0.460454	0.487908	0.45449	0.46808	0.402256	0.475332	0.359808	0.466057	0.511532	0.352067	0.45975	0.608934	0.54243	0.487542	0.416952
chr7	24323559	NPY	0.462336	0.496361	0.466429	0.423157	0.423731	0.585462	0.541777	0.433256	0.331194	0.408731	0.465328	0.434799	0.445407	0.41491	0.445468	0.414743	0.436076	0.471197	0.432316	0.509261	0.437361	0.47259	0.481279	0.391946	0.462132	0.449086	0.427045	0.42458	0.488951	0.40536	0.47962	0.444139	0.396266	0.419228	0.399367	0.455524	0.501957	0.483538	0.436758	0.497437	0.453229	0.489427	0.528865	0.514907	0.537	0.476167	0.442681
chr7	24323675	NPY	0.375906	0.393113	0.427968	0.425474	0.272658	0.332717	0.508288	0.450414	0.464056	0.410272	0.467309	0.429605	0.453661	0.339844	0.451239	0.447453	0.442347	0.501287	0.452279	0.447443	0.490339	0.387944	0.503317	0.327332	0.453741	0.431787	0.441349	0.451207	0.417036	0.46747	0.425804	0.446584	0.457899	0.441631	0.0818151	0.371229	0.384576	0.483732	0.470124	0.326425	0.419686	0.355703	0.207055	0.329179	0.445709	0.453175	0.275612
chr7	24323764	NPY	0.406762	0.468414	0.481792	0.4437	0.380052	0.473557	0.473678	0.445064	0.430626	0.42698	0.428585	0.41621	0.44246	0.412573	0.43364	0.397008	0.471129	0.429114	0.451939	0.423397	0.436447	0.304676	0.432673	0.25826	0.445756	0.421245	0.436435	0.473367	0.462537	0.470774	0.437447	0.425689	0.41591	0.32281	0.280139	0.353991	0.43577	0.43502	0.410151	0.395524	0.49953	0.400367	0.31453	0.502602	0.51752	0.472849	0.338576
chr7	24323767	NPY	0.501774	0.471472	0.510994	0.504595	0.507471	0.448688	0.496104	0.479336	0.443597	0.471662	0.482107	0.470254	0.510674	0.454359	0.469022	0.434206	0.491922	0.47643	0.443972	0.490662	0.480184	0.433594	0.457335	0.271164	0.497794	0.468128	0.517145	0.493833	0.485202	0.483042	0.459933	0.480467	0.500842	0.317099	0.363477	0.435464	0.457725	0.435493	0.466092	0.41771	0.634984	0.402126	0.393382	0.516782	0.547174	0.533328	0.389083
chr7	24323792	NPY	0.590718	0.570688	0.586288	0.537246	0.397719	0.617464	0.500712	0.538164	0.543134	0.550777	0.50833	0.545084	0.548968	0.515912	0.563217	0.539769	0.557942	0.570102	0.545007	0.528886	0.558787	0.515817	0.538362	0.460937	0.553889	0.52292	0.507361	0.575161	0.492424	0.588335	0.560746	0.526888	0.549217	0.537123	0.520062	0.426734	0.445003	0.543358	0.525301	0.431003	0.545405	0.47781	0.279731	0.500333	0.597551	0.543514	0.458553
chr7	24323799	NPY	0.590425	0.63359	0.615515	0.601808	0.573058	0.618461	0.673098	0.562542	0.583111	0.578596	0.607319	0.577719	0.564474	0.53603	0.555403	0.561007	0.564769	0.626935	0.620347	0.540269	0.587884	0.528254	0.589088	0.501779	0.551829	0.524856	0.505137	0.619476	0.620252	0.63447	0.574213	0.557758	0.547858	0.569962	0.51542	0.496681	0.571366	0.633659	0.543238	0.635092	0.683312	0.569793	0.488301	0.681795	0.675014	0.639927	0.488147
chr7	24323840	NPY;NPY	0.52036	0.56514	0.513226	0.534977	0.312128	0.682428	0.733026	0.494704	0.527207	0.550558	0.574338	0.494159	0.523262	0.469957	0.541951	0.534489	0.520616	0.580519	0.514172	0.50716	0.51396	0.490271	0.551022	0.455269	0.490954	0.46691	0.535892	0.526104	0.516595	0.628709	0.593761	0.481354	0.563725	0.553556	0.392983	0.380096	0.531231	0.535255	0.46853	0.450874	0.52571	0.439176	0.277191	0.494177	0.60816	0.589046	0.41445
chr7	24323939	NPY	0.563871	0.539675	0.536007	0.559619	0.510509	0.583719	0.619055	0.553262	0.519589	0.525175	0.541724	0.52943	0.550949	0.538046	0.571715	0.554663	0.553617	0.571387	0.546082	0.542932	0.550932	0.50393	0.526016	0.488932	0.56011	0.51653	0.542662	0.524455	0.528991	0.557977	0.564229	0.552281	0.548488	0.560877	0.404912	0.539531	0.534832	0.567967	0.540038	0.517523	0.574535	0.524781	0.411662	0.522153	0.588888	0.556224	0.491297
chr7	24324435	NPY	0.469594	0.452791	0.500107	0.488881	0.449273	0.382382	0.528052	0.464886	0.464595	0.515891	0.389887	0.354576	0.416988	0.341797	0.589672	0.392402	0.414772	0.479637	0.442985	0.470661	0.417134	0.420458	0.472917	0.446117	0.409592	0.402514	0.483729	0.480803	0.386776	0.572063	0.428576	0.460667	0.567218	0.398889	0.126737	0.524592	0.539455	0.417994	0.494201	0.568283	0.496651	0.477169	0.364841	0.42874	0.425304	0.265396	0.488189
chr7	24324570	NPY	0.50308	0.40809	0.478571	0.4871	0.415284	0.350538	0.600049	0.408734	0.520396	0.476381	0.431853	0.477238	0.407465	0.414531	0.43233	0.489765	0.46716	0.460123	0.492873	0.472429	0.443102	0.404737	0.486635	0.380501	0.460105	0.456009	0.46394	0.412399	0.471846	0.367276	0.3542	0.432853	0.432336	0.468683	0.120946	0.327641	0.422719	0.492944	0.452114	0.299659	0.461499	0.374134	0.529674	0.487067	0.458565	0.516999	0.37229
chr7	43152125	HECW1	0.359595	0.346557	0.332222	0.310915	0.166151	0.357072	0.334191	0.332333	0.322143	0.342926	0.348661	0.300985	0.164546	0.344039	0.342988	0.342382	0.317381	0.339846	0.292428	0.327959	0.279943	0.344098	0.332861	0.316325	0.332962	0.225668	0.332347	0.311107	0.356653	0.398241	0.342298	0.345294	0.236326	0.319027	0.297519	0.388604	0.38157	0.300334	0.286621	0.363861	0.380857	0.337897	0.3151	0.373553	0.357895	0.322781	0.36906
chr7	43152254	HECW1;HECW1	0.485415	0.46086	0.471112	0.488	0.427387	0.477479	0.473439	0.48564	0.477766	0.460078	0.485995	0.461154	0.448776	0.460614	0.444789	0.473225	0.475529	0.494815	0.444559	0.456548	0.45653	0.472677	0.462615	0.436194	0.465172	0.450446	0.498033	0.470474	0.472493	0.47687	0.479658	0.49257	0.456795	0.458637	0.466156	0.395443	0.439173	0.477941	0.492064	0.474516	0.425924	0.410805	0.413443	0.485575	0.490493	0.440535	0.470074
chr7	43152468	HECW1;HECW1	0.328308	0.406492	0.414807	0.343598	0.243157	0.458107	0.470709	0.314957	0.396991	0.386756	0.354903	0.321856	0.431395	0.171219	0.376751	0.369715	0.255358	0.411616	0.313035	0.367106	0.383618	0.444884	0.362487	0.387951	0.412116	0.386778	0.384537	0.366985	0.352747	0.412603	0.0630983	0.35604	0.41397	0.373908	0.399897	0.29122	0.386995	0.289294	0.416422	0.457956	0.439362	0.235128	0.250119	0.491993	0.314521	0.381943	0.402243
chr7	43152542	HECW1	0.493994	0.472247	0.468431	0.455252	0.483961	0.473916	0.562418	0.410728	0.411266	0.457937	0.441527	0.411568	0.437231	0.417349	0.430895	0.441809	0.444627	0.442871	0.42621	0.431337	0.425289	0.459007	0.44679	0.408663	0.420586	0.436973	0.400328	0.454025	0.426123	0.476179	0.453651	0.503184	0.410798	0.438801	0.400648	0.486366	0.466895	0.3911	0.466823	0.511294	0.587847	0.501961	0.502493	0.449008	0.460533	0.421947	0.424301
chr7	43153023	HECW1	0.390764	0.475501	0.468258	0.397622	0.318838	0.430194	0.469953	0.476171	0.425141	0.497766	0.421553	0.438534	0.463505	0.33418	0.389549	0.430162	0.459603	0.442573	0.409131	0.468604	0.401231	0.471197	0.481148	0.415867	0.474835	0.377841	0.427548	0.439884	0.435216	0.475015	0.465462	0.438167	0.457879	0.402181	0.397803	0.428224	0.476358	0.43784	0.477767	0.500077	0.532968	0.436165	0.338104	0.359821	0.467963	0.351011	0.433364
chr7	43153201	HECW1	0.560076	0.498953	0.546859	0.524042	0.375013	0.565053	0.557792	0.509653	0.496958	0.550669	0.366577	0.511605	0.549099	0.499659	0.340872	0.512286	0.541004	0.544093	0.515852	0.51838	0.477531	0.526223	0.515097	0.348573	0.460818	0.435354	0.523215	0.521419	0.399132	0.527871	0.54048	0.539154	0.495537	0.46922	0.532105	0.479623	0.544033	0.377204	0.544111	0.513443	0.565076	0.445833	0.435043	0.38571	0.561908	0.512977	0.508003
chr7	43153216	HECW1	0.438703	0.401778	0.42815	0.382463	0.211933	0.472043	0.439468	0.395038	0.382725	0.469466	0.345979	0.421313	0.415206	0.357338	0.302443	0.419096	0.454346	0.419598	0.401783	0.417957	0.378577	0.425131	0.405386	0.205555	0.32857	0.307546	0.426591	0.447469	0.306947	0.422922	0.45228	0.440574	0.381798	0.375061	0.389314	0.346215	0.453092	0.250251	0.473964	0.471965	0.492754	0.385886	0.384309	0.33775	0.449409	0.366585	0.353358
chr7	43153223	HECW1	0.470185	0.433383	0.458282	0.396639	0.192511	0.496989	0.487549	0.42371	0.409041	0.494991	0.348073	0.427078	0.462012	0.367833	0.337899	0.451884	0.526379	0.461994	0.446782	0.440567	0.412423	0.455605	0.46734	0.233006	0.399471	0.267188	0.446695	0.487026	0.308495	0.463406	0.464388	0.459616	0.437234	0.442475	0.408151	0.34254	0.442386	0.291579	0.490619	0.466366	0.445217	0.347453	0.268692	0.301109	0.456385	0.389113	0.389659
chr7	43153392	HECW1	0.443762	0.400336	0.42444	0.416573	0.36956	0.387741	0.40875	0.394562	0.363559	0.482301	0.244552	0.348529	0.45073	0.321877	0.365639	0.423011	0.452805	0.438008	0.424516	0.383506	0.337439	0.384945	0.415241	0.271695	0.407495	0.249239	0.447125	0.434721	0.392896	0.455041	0.446915	0.444463	0.388423	0.374572	0.38562	0.395262	0.336655	0.392125	0.476815	0.461082	0.523911	0.382321	0.344201	0.403088	0.451481	0.346743	0.269563
chr7	43153595	HECW1	0.417374	0.318937	0.352756	0.437578	0.380153	0.462115	0.343017	0.338838	0.443968	0.446734	0.39545	0.401724	0.534265	0.445408	0.425519	0.440789	0.400334	0.430233	0.408321	0.36664	0.358136	0.402109	0.387173	0.377934	0.52496	0.333549	0.365106	0.391004	0.41911	0.401705	0.399942	0.401125	0.399264	0.396923	0.366334	0.365617	0.385784	0.51003	0.542539	0.436017	0.444439	0.424502	0.415787	0.475947	0.472908	0.377476	0.38492
chr7	43153950	HECW1	0.527617	0.56394	0.610691	0.613278	0.61046	0.539391	0.529086	0.529963	0.60751	0.552085	0.524539	0.509995	0.555936	0.486202	0.631621	0.501666	0.620529	0.525028	0.551923	0.537108	0.56601	0.51464	0.565787	0.520189	0.535548	0.572205	0.628079	0.464481	0.638	0.627239	0.603831	0.574512	0.579337	0.547582	0.515164	0.517813	0.412258	0.529516	0.67874	0.556608	0.581003	0.525395	0.424554	0.587032	0.649165	0.486652	0.587928
chr7	101006035	EMID2	0.728329	0.282092	0.551166	0.108635	0.0916367	0.564611	0.63812	0.702342	0.1679	0.640185	0.61197	0.618081	0.667914	0.499434	0.559083	0.56045	0.488428	0.633993	0.691375	0.61315	0.6039	0.676305	0.616065	0.347544	0.639396	0.645416	0.670563	0.532664	0.596322	0.57432	0.682898	0.647458	0.574471	0.704155	0.561712	0.232791	0.582969	0.623276	0.71773	0.390845	0.343931	0.636878	0.519858	0.575892	0.685895	0.565654	0.146583
chr7	101006052	EMID2	0.518112	0.107063	0.346653	0.038936	0.0332788	0.400626	0.501422	0.531585	0.0657598	0.411915	0.430383	0.400337	0.486043	0.225297	0.40805	0.435449	0.245943	0.46019	0.511886	0.468033	0.450475	0.491187	0.437335	0.14237	0.454456	0.452665	0.496251	0.372886	0.49676	0.410028	0.468006	0.472137	0.442775	0.511379	0.429397	0.081013	0.349102	0.470237	0.500946	0.180524	0.0605103	0.410777	0.275238	0.323271	0.485511	0.367508	0.0425425
chr7	101006058	EMID2	0.609565	0.133563	0.404946	0.0791272	0.0485817	0.467811	0.606705	0.594479	0.081761	0.496608	0.504805	0.488375	0.545767	0.295937	0.486827	0.50026	0.306117	0.542827	0.559333	0.551169	0.518426	0.571132	0.502151	0.183884	0.54998	0.499513	0.559003	0.434926	0.568362	0.492483	0.577242	0.506642	0.506796	0.587186	0.514743	0.107983	0.416533	0.529434	0.558053	0.258913	0.127787	0.462895	0.347954	0.404029	0.58066	0.428964	0.0425743
chr7	101006063	EMID2	0.575819	0.107873	0.344191	0.0538689	0.0458376	0.420082	0.59757	0.549778	0.0858371	0.437322	0.464245	0.423466	0.497182	0.236838	0.39491	0.448462	0.242066	0.524907	0.522397	0.491784	0.473548	0.517838	0.451392	0.119329	0.46911	0.429313	0.521486	0.375558	0.531524	0.471763	0.504639	0.501445	0.466812	0.541027	0.479469	0.0657918	0.400375	0.443294	0.518831	0.222549	0.122676	0.466164	0.341314	0.369808	0.576159	0.387622	0.0491018
chr7	101006089	EMID2	0.476061	0.0885237	0.248134	0.0223887	0.0112277	0.325792	0.467734	0.473804	0.0532	0.369635	0.348776	0.252533	0.34231	0.159269	0.29489	0.334798	0.197316	0.403684	0.463174	0.39843	0.408195	0.39961	0.22632	0.0620012	0.454472	0.315406	0.433328	0.195122	0.47222	0.322124	0.375139	0.397655	0.376377	0.472741	0.444463	0.0593023	0.213141	0.305561	0.413733	0.150201	0.0705813	0.345587	0.250373	0.250231	0.466373	0.188306	0.0485275
chr7	105221985	EFCAB10	0.41682	0.410662	0.448699	0.41095	0.251896	0.471837	0.46231	0.427655	0.397683	0.401016	0.354298	0.399051	0.444355	0.404394	0.412947	0.395926	0.376538	0.442417	0.399229	0.375995	0.435355	0.444477	0.40586	0.313801	0.337372	0.361559	0.352434	0.364772	0.379516	0.414004	0.359062	0.394572	0.412421	0.39507	0.430314	0.345444	0.443441	0.349413	0.387053	0.447921	0.41304	0.376823	0.312764	0.356741	0.487554	0.474098	0.292581
chr7	105221991	EFCAB10	0.378038	0.352581	0.398132	0.332692	0.231327	0.396541	0.386146	0.384952	0.345638	0.349919	0.354603	0.342439	0.411348	0.340566	0.349953	0.358314	0.313968	0.383679	0.363129	0.319893	0.403012	0.39559	0.38308	0.279945	0.314199	0.331844	0.311924	0.362226	0.350284	0.367739	0.329095	0.325422	0.371295	0.34964	0.405656	0.328287	0.414985	0.27886	0.33994	0.412179	0.411748	0.36592	0.297423	0.328644	0.411778	0.422449	0.259596
chr7	105221998	EFCAB10	0.487071	0.45407	0.500095	0.447035	0.490673	0.477194	0.469543	0.473052	0.448674	0.451916	0.411683	0.415794	0.481008	0.459866	0.459908	0.46268	0.454253	0.485059	0.471036	0.42921	0.498753	0.486884	0.471829	0.383289	0.421404	0.425511	0.395251	0.457215	0.46761	0.490339	0.409784	0.445894	0.484495	0.450054	0.511882	0.483116	0.531178	0.397966	0.423204	0.490872	0.51868	0.51531	0.488217	0.39328	0.486497	0.500731	0.387626
chr7	105222019	EFCAB10	0.420351	0.409579	0.425292	0.402153	0.228277	0.434245	0.438277	0.47392	0.410068	0.429461	0.402148	0.440225	0.495342	0.420595	0.464563	0.471345	0.403321	0.454603	0.440718	0.389833	0.492125	0.483684	0.418919	0.239618	0.311943	0.357067	0.369915	0.415941	0.439361	0.442983	0.399358	0.429503	0.439542	0.398615	0.493665	0.329514	0.442291	0.379012	0.376943	0.434727	0.432941	0.388685	0.339324	0.304289	0.473077	0.476799	0.267441
chr7	105222024	EFCAB10	0.347934	0.354878	0.336837	0.354484	0.277811	0.332346	0.304508	0.39918	0.329073	0.350034	0.36278	0.392537	0.427273	0.348076	0.398858	0.40097	0.356501	0.394311	0.369579	0.337226	0.416787	0.388605	0.374732	0.221465	0.250623	0.329818	0.297904	0.376779	0.383805	0.378291	0.324388	0.38312	0.388293	0.352889	0.450306	0.317723	0.393839	0.315697	0.330496	0.424216	0.434693	0.352413	0.333873	0.279992	0.424125	0.422474	0.227781
chr7	105222048	EFCAB10	0.139211	0.162199	0.167356	0.150738	0.129649	0.164304	0.201927	0.219157	0.161178	0.186598	0.185717	0.20467	0.220863	0.145527	0.199614	0.232096	0.111454	0.178084	0.16911	0.189036	0.243094	0.207249	0.132492	0.0823151	0.121721	0.154715	0.148633	0.162943	0.165696	0.205313	0.139047	0.12542	0.207401	0.149054	0.191589	0.103906	0.209388	0.0962821	0.147761	0.19759	0.176029	0.13347	0.0994722	0.123528	0.209067	0.246823	0.0962197
chr7	105222180	EFCAB10	0.399363	0.351168	0.423892	0.368357	0.513312	0.433102	0.40018	0.468289	0.390904	0.390117	0.319659	0.29905	0.446738	0.389163	0.500701	0.37284	0.366415	0.46068	0.427578	0.391696	0.43481	0.400871	0.398434	0.295528	0.366159	0.380999	0.293183	0.347577	0.430155	0.401368	0.314462	0.393886	0.453681	0.364352	0.506035	0.412944	0.421703	0.335169	0.378209	0.460272	0.42137	0.401482	0.402156	0.340824	0.426998	0.464682	0.323242
chr7	106301062	FLJ36031	0.504109	0.504621	0.464222	0.468249	0.388387	0.523338	0.547589	0.489586	0.466868	0.507924	0.503562	0.512997	0.504663	0.478521	0.485283	0.491444	0.525131	0.489877	0.487957	0.484649	0.479872	0.489538	0.477894	0.470631	0.500955	0.484765	0.48734	0.503304	0.447871	0.509415	0.48829	0.493725	0.490248	0.45789	0.4341	0.392363	0.502826	0.498322	0.437816	0.523609	0.486899	0.493035	0.437601	0.515281	0.552033	0.492643	0.484484
chr7	106301118	FLJ36031	0.424725	0.453456	0.416144	0.405605	0.375424	0.459274	0.470634	0.401226	0.383822	0.395521	0.398735	0.407629	0.410105	0.393377	0.422407	0.430262	0.408917	0.422739	0.409428	0.394218	0.406048	0.395103	0.409361	0.381161	0.410753	0.411393	0.408108	0.427097	0.42606	0.429566	0.371925	0.38559	0.41769	0.386205	0.33842	0.348043	0.474543	0.409183	0.357808	0.496478	0.48786	0.460364	0.443648	0.492544	0.489123	0.440625	0.437097
chr7	106301534	FLJ36031;FLJ36031	0.585084	0.607043	0.605752	0.566968	0.506203	0.664148	0.671533	0.565879	0.58434	0.584308	0.570625	0.550755	0.599111	0.5355	0.568076	0.529782	0.573657	0.585438	0.558458	0.578926	0.565263	0.603756	0.562892	0.536739	0.620239	0.556608	0.572339	0.595064	0.588469	0.583273	0.588145	0.590136	0.613713	0.58794	0.535122	0.601156	0.591517	0.588779	0.589909	0.586012	0.653008	0.642082	0.496934	0.643802	0.604657	0.623442	0.572248
chr7	106301537	FLJ36031;FLJ36031	0.590774	0.604454	0.612936	0.577684	0.641212	0.622028	0.604285	0.568816	0.590133	0.577275	0.580586	0.535996	0.587281	0.555815	0.529479	0.550517	0.485377	0.532022	0.57373	0.502709	0.601565	0.607793	0.591377	0.57518	0.593238	0.549272	0.483258	0.560925	0.608814	0.582156	0.566024	0.584064	0.561126	0.549668	0.571803	0.643708	0.667508	0.587831	0.566347	0.654834	0.71525	0.653219	0.587997	0.670736	0.64854	0.474758	0.614067
chr7	106301641	FLJ36031	0.413326	0.49044	0.455505	0.455289	0.497491	0.489893	0.481225	0.43867	0.358724	0.445847	0.427093	0.452654	0.455759	0.422394	0.445344	0.424756	0.414482	0.4441	0.449145	0.483227	0.433988	0.424167	0.434689	0.43252	0.445712	0.399457	0.432124	0.427826	0.43062	0.459287	0.448065	0.449417	0.427086	0.437855	0.400221	0.393276	0.429563	0.453785	0.424797	0.494058	0.477008	0.447715	0.285693	0.456051	0.413577	0.439963	0.437063
chr7	106301660	FLJ36031	0.618716	0.660143	0.640413	0.638906	0.591337	0.690172	0.681875	0.645099	0.527369	0.639973	0.671436	0.566577	0.612536	0.540769	0.624606	0.619711	0.659095	0.6655	0.630139	0.63283	0.623958	0.647577	0.656712	0.609308	0.678733	0.620683	0.538288	0.624509	0.63815	0.626378	0.691949	0.585099	0.650923	0.624097	0.532596	0.57391	0.502482	0.608121	0.657215	0.725024	0.705761	0.651178	0.369051	0.713377	0.668237	0.630632	0.632823
chr7	106301767	FLJ36031	0.383543	0.380786	0.332161	0.322451	0.392581	0.425203	0.356323	0.318582	0.264125	0.327178	0.361287	0.303904	0.363804	0.314884	0.325382	0.289517	0.25846	0.31644	0.298165	0.324419	0.29334	0.312166	0.311303	0.274468	0.362539	0.274932	0.397831	0.268154	0.309785	0.355065	0.316271	0.292282	0.354099	0.364331	0.206911	0.310169	0.369401	0.348822	0.344764	0.497607	0.386074	0.314376	0.486699	0.420551	0.449694	0.293758	0.319589
chr7	134671024	AGBL3	0.500457	0.47562	0.456721	0.459519	0.522492	0.462765	0.470938	0.456964	0.435456	0.455672	0.46337	0.436881	0.457333	0.452534	0.463256	0.451583	0.427472	0.464297	0.456838	0.470371	0.456344	0.448007	0.44499	0.442551	0.463982	0.46739	0.432872	0.422246	0.457053	0.446921	0.469299	0.436329	0.445006	0.447568	0.407253	0.476284	0.502788	0.399485	0.48172	0.519949	0.504021	0.533475	0.484917	0.485427	0.512341	0.464254	0.387097
chr7	134671083	AGBL3	0.377909	0.389582	0.344369	0.397799	0.414594	0.378036	0.437706	0.353125	0.301968	0.320398	0.377184	0.353656	0.278588	0.265062	0.342719	0.284137	0.308212	0.403452	0.315115	0.319601	0.308354	0.321666	0.306297	0.229295	0.320211	0.319636	0.30639	0.342776	0.388029	0.295737	0.244824	0.243196	0.360644	0.315248	0.230384	0.23259	0.374488	0.357315	0.24107	0.445005	0.493395	0.328696	0.35445	0.457821	0.254919	0.431718	0.312288
chr7	134671120	AGBL3	0.37927	0.381336	0.360708	0.432451	0.452453	0.430066	0.484538	0.374073	0.375304	0.375798	0.441516	0.435764	0.306828	0.336305	0.407928	0.494177	0.276318	0.449237	0.402143	0.382654	0.418724	0.363669	0.336785	0.255166	0.348789	0.423182	0.375746	0.342033	0.450162	0.426154	0.377176	0.459765	0.416406	0.273309	0.316472	0.35262	0.30418	0.388423	0.418296	0.423878	0.467788	0.425681	0.374244	0.386742	0.540297	0.501706	0.317867
chr7	134671225	AGBL3	0.446214	0.448294	0.424662	0.416778	0.476144	0.481882	0.480562	0.440074	0.422513	0.501533	0.413267	0.41893	0.420072	0.460312	0.524882	0.448377	0.40781	0.444182	0.428045	0.439252	0.445091	0.434003	0.442911	0.403932	0.458446	0.433013	0.432666	0.441209	0.438109	0.431265	0.429788	0.425737	0.424229	0.435215	0.401765	0.460682	0.501009	0.41217	0.441889	0.490945	0.593531	0.565568	0.482452	0.475793	0.523118	0.485985	0.42371
chr7	134671236	AGBL3	0.506984	0.48628	0.467146	0.462748	0.503296	0.481146	0.526869	0.470315	0.475166	0.506824	0.462572	0.458056	0.461262	0.451298	0.505108	0.469729	0.467878	0.468781	0.479043	0.481416	0.491883	0.462164	0.472125	0.428011	0.457723	0.441875	0.457982	0.45688	0.467166	0.476712	0.467325	0.463764	0.455653	0.489148	0.441103	0.492124	0.529302	0.436023	0.484097	0.515171	0.607411	0.575144	0.54872	0.494551	0.53706	0.542217	0.463338
chr7	134671244	AGBL3	0.514901	0.518641	0.513164	0.481981	0.426225	0.523216	0.542985	0.497471	0.477858	0.535608	0.531399	0.500385	0.487956	0.434958	0.505049	0.509029	0.452103	0.505153	0.519864	0.530501	0.490935	0.491218	0.504211	0.467245	0.497054	0.481614	0.481828	0.477043	0.490921	0.499008	0.502202	0.492413	0.45945	0.544418	0.460237	0.397842	0.569093	0.469197	0.522716	0.536407	0.630092	0.590751	0.509217	0.54192	0.608959	0.550777	0.467411
chr7	134671357	AGBL3;AGBL3	0.340554	0.383465	0.492168	0.472158	0.46365	0.41523	0.525861	0.496031	0.483673	0.494444	0.491804	0.48572	0.37599	0.461412	0.482686	0.46135	0.377777	0.404965	0.499309	0.48737	0.480709	0.484229	0.465286	0.317558	0.490094	0.452537	0.4196	0.474787	0.477296	0.498165	0.467859	0.498061	0.497064	0.499858	0.457147	0.433919	0.469355	0.452082	0.479339	0.395556	0.535276	0.491817	0.315348	0.466052	0.522156	0.487129	0.426564
chr7	134671566	AGBL3	0.417244	0.454269	0.43824	0.450514	0.350449	0.500589	0.481235	0.464713	0.4534	0.462378	0.436646	0.484399	0.477156	0.411228	0.461665	0.456607	0.42171	0.466637	0.437321	0.464973	0.452348	0.46469	0.452676	0.394348	0.471379	0.439017	0.430525	0.469071	0.44944	0.502564	0.461273	0.43386	0.491524	0.435691	0.446227	0.384385	0.460582	0.451079	0.413898	0.393617	0.452646	0.478838	0.367583	0.439879	0.501255	0.456391	0.330775
chr7	134671749	AGBL3	0.350227	0.330592	0.325879	0.320409	0.295333	0.352888	0.36214	0.320831	0.295039	0.323007	0.300032	0.315221	0.324489	0.281644	0.319319	0.306682	0.295499	0.341645	0.303778	0.306021	0.313038	0.311117	0.304363	0.25859	0.322414	0.281972	0.316437	0.316977	0.310213	0.329678	0.309176	0.314051	0.327236	0.341735	0.260344	0.3138	0.372439	0.278775	0.311765	0.34424	0.418544	0.412915	0.377064	0.369175	0.379533	0.326087	0.273999
chr7	134671876	AGBL3	0.440541	0.410438	0.314143	0.359698	0.384623	0.352326	0.374457	0.388712	0.343087	0.34383	0.363825	0.372795	0.368878	0.29367	0.370482	0.356191	0.294254	0.402636	0.365947	0.382199	0.341294	0.33156	0.34009	0.293411	0.358799	0.335307	0.326132	0.313394	0.396469	0.359735	0.30773	0.335344	0.344649	0.372332	0.262205	0.325979	0.368945	0.310638	0.366746	0.474581	0.430954	0.401525	0.390786	0.392464	0.423012	0.377784	0.279961
chr7	134671987	AGBL3	0.371237	0.379345	0.306515	0.337919	0.293716	0.40077	0.366101	0.313315	0.265029	0.36138	0.402622	0.346061	0.380183	0.328707	0.378881	0.336923	0.322325	0.435148	0.330166	0.376351	0.349849	0.289754	0.281912	0.290172	0.280522	0.297081	0.318229	0.359355	0.366225	0.314421	0.294928	0.402204	0.332084	0.293814	0.263343	0.313499	0.275322	0.336447	0.322372	0.430851	0.362376	0.386569	0.303176	0.385046	0.439855	0.346435	0.238832
chr8	1321333		0.5924	0.580649	0.554821	0.638487	0.52505	0.54796	0.580453	0.623877	0.702171	0.578556	0.642335	0.588782	0.546851	0.59705	0.71087	0.611016	0.591589	0.534595	0.760211	0.676912	0.576608	0.513127	0.595248	0.612509	0.725687	0.377565	0.601557	0.57801	0.585755	0.677077	0.64533	0.528511	0.57449	0.504392	0.67096	0.703495	0.579967	0.491547	0.739263	0.672358	0.52898	0.722019	0.555179	0.703468	0.469406	0.61587	0.604404
chr8	1321375		0.638541	0.495335	0.485259	0.392784	0.590231	0.672751	0.720016	0.604287	0.586539	0.583754	0.543293	0.553765	0.473494	0.543656	0.685736	0.614264	0.522445	0.476353	0.673722	0.45183	0.520084	0.548669	0.570032	0.52632	0.590392	0.379214	0.519838	0.557327	0.623915	0.535771	0.567575	0.401254	0.543378	0.529224	0.550026	0.344718	0.462211	0.583382	0.733354	0.596774	0.75918	0.560717	0.589852	0.491184	0.586655	0.483974	0.561028
chr8	1321637		0.686124	0.617712	0.571343	0.432135	0.54504	0.813328	0.790763	0.613637	0.769282	0.707098	0.709725	0.625044	0.638664	0.545871	0.562653	0.65961	0.47122	0.597404	0.695205	0.608583	0.595615	0.59427	0.683976	0.714333	0.624561	0.40394	0.703932	0.584286	0.583991	0.584434	0.639076	0.620158	0.617879	0.531137	0.720886	0.727926	0.569971	0.731065	0.700446	0.649037	0.639807	0.637306	0.678654	0.455462	0.606702	0.637996	0.74629
chr8	1321727		0.392889	0.358835	0.309888	0.324772	0.546949	0.503154	0.321992	0.43055	0.372974	0.352381	0.455353	0.479728	0.41614	0.477753	0.269342	0.497354	0.450024	0.363115	0.399323	0.456268	0.390068	0.348504	0.373829	0.315837	0.489542	0.319785	0.446462	0.354633	0.46431	0.379304	0.384541	0.371574	0.472955	0.421597	0.457803	0.548524	0.399569	0.293286	0.363409	0.373604	0.333271	0.54656	0.382815	0.375728	0.40484	0.508567	0.365288
chr8	1321883		0.470547	0.490765	0.440179	0.524205	0.599002	0.524061	0.464168	0.529199	0.587463	0.503849	0.548479	0.558176	0.454972	0.467484	0.522517	0.602048	0.545828	0.699637	0.636775	0.52924	0.515105	0.740791	0.546661	0.542391	0.468757	0.559803	0.49973	0.491263	0.601503	0.498434	0.425226	0.525623	0.419801	0.372784	0.621312	0.641195	0.511028	0.491878	0.495704	0.433859	0.649216	0.673045	0.748607	0.471845	0.471161	0.689025	0.42345
chr8	23145432	R3HCC1	0.131916	0.109055	0.117989	0.108148	0.0683237	0.103118	0.0555615	0.0493677	0.0398066	0.0909679	0.10904	0.102951	0.0529429	0.159291	0.0530554	0.0745676	0.151383	0.0740569	0.118511	0.121654	0.0711915	0.118108	0.0744289	0.0384078	0.116035	0.0382019	0.0455673	0.147691	0.0572704	0.0651327	0.0516318	0.0969313	0.0685486	0.144378	0.117542	0.079027	0.0806429	0.118752	0.103726	0.0449085	0.0756478	0.0492913	0.215055	0.101688	0.135221	0.0856945	0.0878853
chr8	23145460	R3HCC1	0.194979	0.190064	0.145147	0.162466	0.0363616	0.0854104	0.0202004	0.0721709	0.0414878	0.14026	0.0761918	0.12277	0.058909	0.232495	0.0592581	0.134574	0.221956	0.119433	0.135209	0.200948	0.0990679	0.122387	0.102831	0.0409887	0.20347	0.0314253	0.0616515	0.142407	0.0573171	0.0579106	0.0974002	0.0543155	0.0743307	0.201761	0.0825379	0.0667141	0.0258621	0.108314	0.0881924	0.0349325	0.0982586	0.0144864	0.17031	0.18176	0.121416	0.0358522	0.0855357
chr8	23145479	R3HCC1	0.263424	0.295301	0.34323	0.275684	0.0730957	0.227622	0.0597597	0.190582	0.0803213	0.204952	0.177999	0.209427	0.127913	0.348317	0.117172	0.147548	0.255839	0.268251	0.197883	0.293778	0.153265	0.189719	0.163934	0.0735435	0.246155	0.0847509	0.130784	0.274799	0.122219	0.0973025	0.15747	0.275967	0.161194	0.317994	0.202708	0.137428	0.0919424	0.192624	0.28087	0.0957351	0.276502	0.0499098	0.292813	0.289124	0.189436	0.131178	0.262913
chr8	23145699	R3HCC1	0.235747	0.340319	0.286322	0.318361	0.0816754	0.218541	0.0874751	0.202858	0.136621	0.249803	0.188437	0.16086	0.132559	0.415517	0.150194	0.228767	0.36593	0.188931	0.203255	0.314497	0.186217	0.311839	0.195982	0.110652	0.336252	0.109283	0.152201	0.281539	0.1492	0.142991	0.213618	0.128894	0.135758	0.384893	0.321243	0.179971	0.119377	0.170745	0.285466	0.103249	0.154703	0.122262	0.276287	0.248971	0.185369	0.134957	0.204124
chr8	23145704	R3HCC1	0.29762	0.411613	0.405051	0.417845	0.0174419	0.223458	0.0150495	0.218087	0.115258	0.289711	0.178878	0.203554	0.0456317	0.460913	0.189836	0.255957	0.408924	0.238123	0.231744	0.361351	0.186813	0.374854	0.197554	0.0212184	0.372471	0.043162	0.125456	0.372407	0.0991754	0.12538	0.270668	0.161745	0.0846225	0.444371	0.413878	0.152616	0.0702594	0.158258	0.368742	0.0395655	0.0773698	0.0429893	0.242404	0.262741	0.232323	0.150538	0.249949
chr8	23145964	R3HCC1	0.37617	0.442332	0.458244	0.388463	0.0384615	0.444371	0.0775483	0.336274	0.266349	0.245182	0.216973	0.341369	0.212074	0.40539	0.169528	0.205508	0.377806	0.355985	0.326099	0.415063	0.285662	0.377605	0.277006	0.0381146	0.267192	0.114344	0.188011	0.408386	0.133497	0.187799	0.272246	0.369576	0.245192	0.433194	0.380886	0.271823	0.228848	0.315103	0.382208	0.186313	0.396082	0.0397065	0.235199	0.421967	0.294543	0.186854	0.379003
chr8	79428313	PKIA;PKIA	0.476147	0.352612	0.222441	0.437739	0.0997925	0.414798	0.0857591	0.380826	0.371434	0.0741997	0.346233	0.342137	0.386111	0.367032	0.378908	0.331062	0.183703	0.0994066	0.364156	0.304781	0.310874	0.41737	0.291344	0.391211	0.250535	0.0646998	0.361403	0.427641	0.105248	0.330493	0.296402	0.209525	0.330879	0.147381	0.0619163	0.327441	0.107616	0.392598	0.357467	0.442875	0.402548	0.371811	0.220627	0.465979	0.374558	0.302098	0.380597
chr8	79428325	PKIA;PKIA	0.501534	0.318747	0.196046	0.40018	0.0279346	0.476211	0.0416874	0.387078	0.358724	0.073209	0.314972	0.339064	0.406635	0.364667	0.390723	0.0767195	0.120905	0.0639102	0.363462	0.276072	0.320462	0.396552	0.247341	0.332776	0.228494	0.0304964	0.352751	0.398105	0.0780177	0.360992	0.288118	0.151743	0.326757	0.0826452	0.0405416	0.295964	0.0910301	0.361017	0.348839	0.330713	0.317658	0.381276	0.111526	0.430219	0.408809	0.287511	0.384768
chr8	79428434	PKIA;PKIA;PKIA;PKIA	0.335063	0.275483	0.198339	0.335903	0.051887	0.38492	0.0478619	0.339651	0.180031	0.0608052	0.194556	0.282151	0.350164	0.229195	0.351936	0.177089	0.148223	0.142339	0.306835	0.269211	0.286793	0.356549	0.286399	0.2795	0.253002	0.0460425	0.325444	0.182417	0.0684006	0.255109	0.293677	0.181736	0.322157	0.117717	0.0558045	0.280654	0.0634759	0.316188	0.358354	0.386866	0.37412	0.320241	0.146873	0.405109	0.313461	0.204775	0.381284
chr8	79428444	PKIA;PKIA;PKIA;PKIA	0.410529	0.335427	0.263815	0.362019	0.0616834	0.406269	0.0568427	0.370985	0.343694	0.108471	0.339184	0.317727	0.377101	0.318573	0.361596	0.31841	0.170506	0.108718	0.370319	0.296555	0.331504	0.376919	0.318867	0.362312	0.287947	0.0589747	0.340875	0.376769	0.112957	0.339919	0.320308	0.191264	0.34483	0.148004	0.0575529	0.277661	0.0759974	0.349589	0.367214	0.375742	0.281335	0.302003	0.1786	0.413147	0.357577	0.301248	0.425872
chr8	79428569	PKIA;PKIA;PKIA;PKIA	0.311938	0.226874	0.204019	0.347255	0.00641197	0.191107	0.0145055	0.197398	0.328473	0.0504208	0.199778	0.285818	0.306757	0.339681	0.12809	0.207879	0.129086	0.075487	0.300259	0.195873	0.310934	0.281951	0.284525	0.224259	0.283299	0.0116494	0.290123	0.325831	0.0194257	0.350155	0.256022	0.196785	0.308942	0.0822161	0.0138739	0.133714	0.00430559	0.231534	0.326173	0.362655	0.173585	0.207539	0.08905	0.246579	0.240593	0.269283	0.318774
chr8	79428725	PKIA;PKIA	0.524162	0.49261	0.459761	0.496675	0.0469003	0.527835	0.0542109	0.523923	0.51069	0.290191	0.52584	0.481831	0.526832	0.500259	0.495652	0.498762	0.318715	0.281713	0.514188	0.472497	0.504477	0.506475	0.482332	0.479175	0.485967	0.0466727	0.489819	0.523865	0.311034	0.507673	0.464137	0.446921	0.491453	0.335087	0.0323303	0.439415	0.0277587	0.516338	0.52137	0.51473	0.501983	0.474292	0.233752	0.529011	0.527116	0.459548	0.506226
chr8	135708851	ZFAT;ZFAT;ZFAT	0.546639	0.535814	0.510197	0.570161	0.602012	0.566248	0.564947	0.547285	0.549344	0.572047	0.724	0.597854	0.564403	0.564655	0.539587	0.595294	0.542728	0.596061	0.558812	0.539256	0.595622	0.56789	0.556784	0.488598	0.637936	0.599082	0.575327	0.543285	0.567428	0.562192	0.702998	0.566087	0.553177	0.542813	0.546032	0.593144	0.57767	0.573321	0.50588	0.631991	0.689491	0.589926	0.624929	0.531547	0.664242	0.709024	0.555378
chr8	135708904	ZFAT;ZFAT;ZFAT	0.680932	0.57496	0.542198	0.592552	0.507905	0.594774	0.740748	0.549245	0.5867	0.604903	0.738232	0.626478	0.584287	0.595703	0.567955	0.640162	0.557264	0.561517	0.560001	0.585758	0.625357	0.591371	0.567655	0.582458	0.618152	0.606484	0.537946	0.553045	0.568518	0.59393	0.719054	0.592815	0.559584	0.571362	0.581565	0.5877	0.620197	0.600314	0.577208	0.72245	0.766449	0.633381	0.560141	0.544396	0.682202	0.704369	0.472868
chr8	135710113	ZFAT;ZFAT;ZFAT	0.713524	0.791769	0.732739	0.750413	0.645087	0.751799	0.875861	0.747193	0.740353	0.718334	0.796784	0.707826	0.725919	0.669821	0.694254	0.686301	0.729737	0.730059	0.754189	0.741587	0.705226	0.719482	0.703554	0.634121	0.716068	0.719856	0.717662	0.758772	0.74063	0.725632	0.815727	0.750131	0.737539	0.68922	0.701586	0.682819	0.631357	0.631448	0.618819	0.590646	0.780326	0.681366	0.774513	0.566444	0.717331	0.805196	0.83103
chr8	142138611	DENND3	0.0671154	0.093314	0.124537	0.147196	0.072567	0.16543	0.0881839	0.174008	0.105995	0.105968	0.0891173	0.116896	0.115401	0.140092	0.0815834	0.107907	0.111893	0.0867183	0.177495	0.128969	0.0648444	0.0869844	0.0733147	0.0744197	0.068123	0.0807512	0.162083	0.104662	0.130262	0.13003	0.0774048	0.0691072	0.0809482	0.0738047	0.0910936	0.0521262	0.112662	0.0854191	0.170586	0.151321	0.133794	0.102768	0.0582859	0.0677184	0.0910052	0.0947665	0.0667698
chr8	142138638	DENND3	0.07752	0.133414	0.189764	0.255516	0.0767673	0.328316	0.203423	0.169308	0.10426	0.155719	0.0838737	0.14811	0.104748	0.260672	0.0708316	0.189865	0.098202	0.118524	0.279693	0.193023	0.0732399	0.186698	0.102687	0.0784106	0.088078	0.0694095	0.237554	0.127784	0.117334	0.189241	0.0653188	0.0891853	0.0851931	0.116525	0.112919	0.0794613	0.180576	0.128302	0.296864	0.154427	0.224353	0.158905	0.0619605	0.0826999	0.133597	0.136663	0.0695184
chr8	142138643	DENND3	0.0832799	0.136878	0.148745	0.216583	0.0642105	0.227603	0.188084	0.142472	0.105538	0.126036	0.0956932	0.109541	0.138722	0.209732	0.0888267	0.166348	0.118889	0.126564	0.138419	0.147606	0.08514	0.161515	0.116453	0.0731916	0.0946905	0.0910677	0.147218	0.113151	0.110801	0.172431	0.094742	0.0808385	0.0946232	0.106007	0.102301	0.0770633	0.127651	0.119521	0.223063	0.13823	0.193206	0.155924	0.0917695	0.0661302	0.0930218	0.117905	0.0697077
chr8	142139002	DENND3	0.146603	0.514798	0.544877	0.547755	0.52244	0.555992	0.32409	0.536235	0.389789	0.515265	0.511202	0.534437	0.50652	0.533947	0.0342799	0.525693	0.517409	0.456706	0.520554	0.530339	0.0718481	0.349901	0.400399	0.472235	0.36437	0.255045	0.540987	0.530445	0.526665	0.5476	0.011859	0.262516	0.481539	0.404148	0.0403094	0.261856	0.514224	0.521795	0.524681	0.540415	0.561952	0.49437	0.259976	0.257306	0.522534	0.308207	0.376642
chr9	4297626	GLIS3	0.437829	0.364345	0.389681	0.358195	0.41553	0.462191	0.0722041	0.423475	0.288407	0.399462	0.420353	0.433501	0.429036	0.350978	0.441141	0.293011	0.29292	0.409966	0.243036	0.39243	0.416633	0.407144	0.394246	0.207824	0.350326	0.142156	0.426314	0.410903	0.205523	0.389035	0.338042	0.374377	0.399212	0.407007	0.33512	0.102321	0.460634	0.454095	0.411157	0.474392	0.547902	0.378267	0.417896	0.528476	0.534373	0.329968	0.398836
chr9	4298157	GLIS3	0.607971	0.558177	0.581326	0.581176	0.563596	0.618541	0.144523	0.55367	0.55296	0.568073	0.521556	0.558973	0.590395	0.539634	0.548519	0.531722	0.557352	0.577643	0.517943	0.520897	0.58217	0.549192	0.571983	0.522702	0.527898	0.258084	0.558141	0.561358	0.404577	0.595215	0.565121	0.568037	0.555505	0.559654	0.502899	0.247201	0.55676	0.601328	0.552621	0.634291	0.575482	0.557438	0.546206	0.556408	0.627734	0.499333	0.536484
chr9	4298452	GLIS3	0.48126	0.408013	0.414965	0.413712	0.441355	0.467097	0.152171	0.40328	0.36278	0.409306	0.406056	0.416688	0.412731	0.391216	0.416781	0.326574	0.38474	0.44697	0.33697	0.389629	0.412064	0.433885	0.3847	0.328834	0.392124	0.212788	0.398986	0.395325	0.248083	0.443476	0.417322	0.355058	0.409733	0.397745	0.343285	0.162104	0.452735	0.436403	0.434222	0.487332	0.544038	0.473524	0.44671	0.487161	0.470732	0.418807	0.437073
chr9	4298749	GLIS3	0.529845	0.515586	0.491354	0.51966	0.311155	0.505539	0.197583	0.497214	0.459741	0.478086	0.470456	0.508881	0.509007	0.450718	0.483781	0.456151	0.486257	0.53641	0.439996	0.462877	0.479235	0.510945	0.483539	0.391114	0.449149	0.353609	0.510674	0.477536	0.308491	0.508157	0.476575	0.478169	0.445591	0.476744	0.453876	0.160844	0.469061	0.530419	0.48896	0.457207	0.389324	0.44944	0.370134	0.487341	0.53309	0.468543	0.503569
chr9	4299221	GLIS3	0.37442	0.372077	0.303612	0.312769	0.263985	0.352689	0.355044	0.328467	0.315169	0.345132	0.301747	0.319978	0.335394	0.319072	0.328245	0.309006	0.318117	0.341607	0.318301	0.319635	0.312086	0.31881	0.30354	0.272616	0.331833	0.332097	0.31791	0.322399	0.339256	0.335737	0.318459	0.294798	0.304273	0.277545	0.279501	0.357215	0.355596	0.302111	0.303888	0.367414	0.431519	0.365184	0.364831	0.379529	0.396518	0.324697	0.341186
chr9	4299549	GLIS3;GLIS3	0.543078	0.569022	0.558037	0.538831	0.40193	0.596067	0.581245	0.542251	0.490956	0.49436	0.569887	0.526564	0.526994	0.503659	0.540323	0.508835	0.525223	0.547578	0.547072	0.538356	0.498097	0.543735	0.507995	0.484267	0.529259	0.479244	0.452894	0.530327	0.521547	0.516285	0.491343	0.539597	0.53146	0.494229	0.471925	0.442592	0.486554	0.482293	0.540145	0.518606	0.554266	0.532641	0.316953	0.513339	0.588152	0.514512	0.499506
chr9	4299768	GLIS3;GLIS3	0.463705	0.456119	0.425311	0.404338	0.428324	0.450235	0.456789	0.424004	0.367159	0.396933	0.398219	0.397862	0.438756	0.392028	0.403804	0.401599	0.380424	0.420031	0.358916	0.374403	0.396494	0.398612	0.356763	0.31709	0.396985	0.418197	0.361488	0.39386	0.434804	0.417846	0.41557	0.340321	0.391922	0.402729	0.344161	0.39215	0.441744	0.402966	0.407389	0.489382	0.498416	0.422511	0.436253	0.459767	0.525966	0.415489	0.372243
chr9	4299830	GLIS3;GLIS3	0.457472	0.469081	0.432252	0.406733	0.383814	0.455308	0.464916	0.448979	0.389968	0.438253	0.441494	0.419819	0.446637	0.414707	0.425318	0.40871	0.400785	0.445388	0.41196	0.394055	0.416399	0.447436	0.36814	0.35494	0.450007	0.421263	0.42328	0.413892	0.434737	0.458374	0.41064	0.364347	0.428338	0.422987	0.37857	0.396239	0.456838	0.405435	0.418496	0.477545	0.5083	0.411843	0.445114	0.463129	0.526108	0.429449	0.371488
chr9	37800484	DCAF10	0.474654	0.4214	0.421767	0.39948	0.441576	0.405903	0.460338	0.410805	0.41084	0.418799	0.408719	0.417588	0.417094	0.397702	0.397366	0.366412	0.413628	0.429048	0.371132	0.403264	0.388287	0.398227	0.393617	0.366426	0.403914	0.42405	0.400263	0.423129	0.421799	0.456854	0.419073	0.413476	0.406222	0.376396	0.367809	0.411229	0.391338	0.385909	0.397648	0.477056	0.501708	0.432656	0.441431	0.453533	0.470205	0.377094	0.408988
chr9	37800654	DCAF10	0.491523	0.450119	0.452742	0.429194	0.541761	0.468333	0.500868	0.437789	0.441248	0.434256	0.460805	0.437216	0.465903	0.42371	0.444774	0.410944	0.44385	0.454275	0.401741	0.433359	0.417056	0.461725	0.412372	0.403718	0.446246	0.453245	0.444321	0.455801	0.456848	0.454312	0.46189	0.461033	0.438709	0.432505	0.398713	0.476184	0.447197	0.398819	0.419826	0.506036	0.559443	0.51147	0.514866	0.491537	0.486138	0.416326	0.438875
chr9	37800822	DCAF10;DCAF10	0.560022	0.579475	0.568088	0.506373	0.46623	0.559898	0.611761	0.538121	0.526805	0.529823	0.555177	0.506417	0.561969	0.508413	0.537098	0.506235	0.537931	0.534369	0.510126	0.520902	0.481099	0.529588	0.480728	0.5005	0.488663	0.539739	0.49655	0.520604	0.528017	0.552142	0.490042	0.50948	0.518076	0.517455	0.493257	0.48618	0.4684	0.509692	0.5228	0.532875	0.560172	0.47431	0.391682	0.481473	0.573854	0.478585	0.526084
chr9	37801062	DCAF10	0.528811	0.48694	0.48056	0.472706	0.49317	0.503914	0.555454	0.483561	0.453215	0.463516	0.454405	0.472517	0.479808	0.431492	0.483536	0.440243	0.459972	0.488311	0.446744	0.464652	0.459771	0.469127	0.461182	0.415055	0.449297	0.463799	0.456766	0.478395	0.470834	0.510119	0.45563	0.493889	0.484058	0.475176	0.446491	0.492377	0.501557	0.460912	0.446566	0.524434	0.552342	0.531326	0.523696	0.503663	0.520625	0.473337	0.490748
chr9	37801319	DCAF10	0.531066	0.541346	0.561257	0.540954	0.510816	0.577579	0.597936	0.576296	0.531473	0.493429	0.530264	0.504874	0.527752	0.524957	0.538489	0.499583	0.533031	0.523009	0.518362	0.524689	0.470435	0.531016	0.51653	0.484806	0.51138	0.497078	0.470677	0.523429	0.522335	0.54772	0.515816	0.569533	0.508447	0.504549	0.493819	0.497676	0.465856	0.504986	0.502553	0.559189	0.589653	0.539992	0.52282	0.51862	0.574676	0.498151	0.527472
chr9	86152249	FRMD3	0.365415	0.379981	0.20825	0.317093	0.243337	0.232071	0.395734	0.171566	0.398938	0.154882	0.288775	0.346805	0.352065	0.28393	0.326124	0.246843	0.243805	0.294336	0.281014	0.429828	0.157945	0.14943	0.218512	0.308117	0.320704	0.209411	0.321292	0.249664	0.421359	0.326437	0.265889	0.271903	0.354667	0.343903	0.251902	0.369094	0.280971	0.175212	0.209661	0.226798	0.137434	0.402888	0.299335	0.443905	0.135359	0.375875	0.304217
chr9	86152803	FRMD3	0.35875	0.493478	0.286611	0.493479	0.329366	0.260135	0.34747	0.328813	0.251354	0.356962	0.313864	0.321702	0.32828	0.283702	0.297723	0.274666	0.286315	0.461968	0.393752	0.336056	0.357251	0.289706	0.323262	0.298659	0.457803	0.28318	0.269035	0.300405	0.395406	0.323269	0.36339	0.312661	0.432661	0.341364	0.260118	0.348399	0.335613	0.280019	0.314376	0.310211	0.310973	0.300766	0.396739	0.309159	0.283044	0.299334	0.364881
chr9	86152905	FRMD3	0.615958	0.582307	0.571891	0.560687	0.561976	0.469652	0.551819	0.484288	0.545439	0.532523	0.559051	0.431578	0.551992	0.486869	0.571553	0.449601	0.440404	0.533679	0.550424	0.498246	0.502643	0.511348	0.560872	0.54441	0.563822	0.500793	0.555644	0.49304	0.635104	0.456441	0.489314	0.572625	0.441065	0.54682	0.414077	0.577323	0.490802	0.480955	0.570632	0.544309	0.463689	0.370292	0.618615	0.57409	0.4432	0.51777	0.492252
chr9	86152926	FRMD3	0.702243	0.724495	0.654417	0.589467	0.572252	0.506038	0.794112	0.657278	0.561757	0.650221	0.60886	0.610585	0.565036	0.607912	0.590889	0.613034	0.524164	0.668483	0.569113	0.596834	0.591226	0.570808	0.584687	0.490632	0.587444	0.647888	0.647563	0.562311	0.718379	0.61568	0.652064	0.682398	0.628994	0.643885	0.638162	0.669635	0.545527	0.687046	0.582447	0.731889	0.66623	0.706684	0.751129	0.711959	0.589037	0.58709	0.56567
chr9	86153429	FRMD3	0.464563	0.298773	0.465636	0.396663	0.0927847	0.079248	0.457761	0.433112	0.377389	0.375233	0.435451	0.254308	0.451398	0.398252	0.381856	0.335323	0.232323	0.415371	0.433539	0.410383	0.451529	0.42264	0.335734	0.162413	0.388138	0.0597123	0.35828	0.420154	0.438924	0.4588	0.321404	0.380648	0.414247	0.44376	0.394453	0.207249	0.297974	0.469994	0.386646	0.469838	0.442414	0.319326	0.24583	0.402605	0.47618	0.345155	0.416264
chr9	86153558	FRMD3	0.445364	0.404867	0.449627	0.408268	0.301392	0.137466	0.462702	0.435987	0.401316	0.389667	0.424857	0.389155	0.425221	0.401309	0.391151	0.366552	0.447811	0.429604	0.395542	0.430958	0.383574	0.411035	0.373126	0.400543	0.446837	0.10381	0.414272	0.356148	0.444121	0.417546	0.456346	0.432791	0.404891	0.398235	0.379148	0.396233	0.446276	0.402953	0.418039	0.482624	0.525383	0.362463	0.493999	0.441442	0.453872	0.381741	0.435193
chr10	23216841	ARMC3	0.465828	0.477969	0.417831	0.419519	0.370499	0.419556	0.395101	0.419583	0.372615	0.424682	0.448239	0.42666	0.356049	0.366592	0.418604	0.399409	0.414256	0.416262	0.372012	0.353344	0.419828	0.425629	0.39802	0.333649	0.424792	0.309419	0.440522	0.364153	0.276169	0.408532	0.39264	0.341093	0.377047	0.439668	0.313589	0.392037	0.390733	0.405267	0.600625	0.467231	0.420433	0.372984	0.395984	0.469031	0.435114	0.320616	0.446893
chr10	23216843	ARMC3	0.313225	0.273711	0.343965	0.309084	0.201975	0.370267	0.38815	0.321719	0.322075	0.341914	0.34768	0.365177	0.354795	0.328545	0.340656	0.340036	0.314566	0.339534	0.346482	0.311881	0.346857	0.332247	0.325923	0.188682	0.352083	0.259626	0.335854	0.335596	0.300696	0.351372	0.331699	0.336857	0.313973	0.354826	0.337191	0.311446	0.378498	0.327524	0.438967	0.40395	0.376435	0.210541	0.168934	0.387689	0.384795	0.291558	0.346905
chr10	23216847	ARMC3	0.193121	0.170853	0.222487	0.174617	0.0756614	0.235477	0.228774	0.223221	0.179175	0.23769	0.229553	0.189879	0.219507	0.187278	0.236372	0.203253	0.198961	0.190058	0.168201	0.18556	0.236772	0.238322	0.185358	0.120563	0.200461	0.142888	0.166747	0.2104	0.142928	0.204139	0.216658	0.210993	0.209246	0.187427	0.138627	0.126347	0.251937	0.198878	0.398503	0.241795	0.206999	0.084466	0.0510315	0.300094	0.187985	0.203688	0.218861
chr10	23217017	ARMC3;ARMC3	0.309714	0.319272	0.270262	0.279947	0.237462	0.306364	0.3589	0.314905	0.264484	0.348731	0.321628	0.271388	0.300441	0.2501	0.281343	0.267232	0.295168	0.318942	0.269381	0.304272	0.284435	0.296815	0.277055	0.245222	0.321032	0.262365	0.287699	0.291828	0.202722	0.312584	0.341707	0.215653	0.227964	0.254821	0.216515	0.236585	0.293998	0.31541	0.425994	0.256119	0.264289	0.276839	0.196104	0.302819	0.31092	0.323166	0.283841
chr10	23217173	ARMC3	0.332026	0.378812	0.30358	0.287152	0.29088	0.382872	0.405871	0.358501	0.295161	0.308118	0.347627	0.34117	0.302292	0.315477	0.343229	0.311628	0.345627	0.320474	0.345603	0.308219	0.30976	0.31945	0.301789	0.300162	0.360068	0.325728	0.297589	0.358825	0.277676	0.364021	0.290834	0.341578	0.284394	0.329716	0.297656	0.301736	0.405785	0.381144	0.512869	0.391619	0.368655	0.329082	0.295635	0.389369	0.366328	0.401568	0.328685
chr10	43724742	RASGEF1A	0.394077	0.366221	0.413833	0.304183	0.397107	0.435507	0.422932	0.395842	0.227192	0.396652	0.296852	0.404971	0.326985	0.415252	0.291226	0.404926	0.36778	0.11466	0.288515	0.311458	0.385492	0.275825	0.28433	0.315526	0.0766984	0.407646	0.3661	0.368263	0.406544	0.377416	0.339144	0.364172	0.339418	0.332292	0.303001	0.343839	0.371092	0.248156	0.443982	0.135708	0.461062	0.399518	0.331255	0.417268	0.439469	0.37314	0.28486
chr10	43725275	RASGEF1A	0.36514	0.381008	0.481713	0.400152	0.326081	0.502155	0.536695	0.466886	0.362507	0.320502	0.391103	0.49727	0.502717	0.417593	0.398596	0.471729	0.412703	0.212829	0.436823	0.473715	0.478444	0.474527	0.415136	0.342656	0.0962498	0.343748	0.408269	0.308497	0.39955	0.344814	0.331359	0.423464	0.483943	0.310297	0.0873634	0.201292	0.333367	0.462572	0.464562	0.0993539	0.359334	0.371475	0.511766	0.417706	0.407177	0.415604	0.142195
chr10	43725277	RASGEF1A	0.297053	0.306765	0.551188	0.46359	0.224456	0.574226	0.5564	0.557855	0.429166	0.196602	0.459553	0.487424	0.542026	0.459225	0.504838	0.551561	0.264591	0.207644	0.426958	0.536259	0.497281	0.554838	0.484925	0.301971	0.0200124	0.321607	0.455792	0.312649	0.429881	0.199022	0.313137	0.445035	0.553325	0.155618	0.0347102	0.100822	0.229157	0.497354	0.505168	0.0256297	0.225469	0.356895	0.433525	0.18956	0.428258	0.487962	0.0641185
chr10	43725376	RASGEF1A	0.509319	0.455625	0.565832	0.511552	0.221612	0.427552	0.581253	0.557763	0.523522	0.387063	0.439615	0.551921	0.570784	0.531845	0.423397	0.385589	0.532463	0.113176	0.420718	0.563047	0.421553	0.422585	0.458752	0.495424	0.0299887	0.477747	0.482275	0.525568	0.547595	0.420417	0.34749	0.435949	0.437675	0.470036	0.0223121	0.267649	0.349848	0.443804	0.428853	0.0174425	0.334363	0.287511	0.481655	0.442838	0.570583	0.524745	0.293371
chr10	43725411	RASGEF1A	0.456915	0.422646	0.552545	0.49073	0.414906	0.533122	0.533942	0.5065	0.357098	0.464535	0.389351	0.510763	0.506268	0.432828	0.406783	0.400561	0.463465	0.166507	0.42989	0.510265	0.477689	0.34618	0.456828	0.456794	0.0397934	0.41957	0.493854	0.476589	0.483098	0.468335	0.473985	0.456998	0.504946	0.447038	0.0514908	0.266591	0.416782	0.497499	0.498252	0.0459051	0.471358	0.39515	0.388691	0.507774	0.498937	0.489107	0.509089
chr10	43725612	RASGEF1A	0.334126	0.302759	0.290882	0.332459	0.428279	0.356676	0.342511	0.311319	0.294064	0.337073	0.32386	0.355556	0.368128	0.338911	0.307754	0.307647	0.374169	0.185891	0.33467	0.313679	0.293668	0.298683	0.309417	0.355941	0.191354	0.242203	0.344417	0.340532	0.331539	0.330519	0.295913	0.333986	0.316958	0.347506	0.140614	0.252989	0.375599	0.292807	0.339143	0.154938	0.380505	0.331762	0.419047	0.328513	0.3872	0.363939	0.308107
chr10	65224441	JMJD1C;LOC84989	0.35697	0.633682	0.609413	0.575282	0.474806	0.574891	0.558291	0.601734	0.577175	0.523913	0.626402	0.547689	0.56832	0.588266	0.531206	0.526492	0.574774	0.352965	0.564506	0.532343	0.516898	0.598208	0.534101	0.577373	0.557795	0.493761	0.54694	0.535899	0.53101	0.540521	0.59623	0.629097	0.582143	0.545449	0.543432	0.46048	0.611722	0.513252	0.53907	0.616346	0.659598	0.536259	0.597955	0.643995	0.609793	0.57995	0.607638
chr10	65224694	JMJD1C;LOC84989	0.0276201	0.459556	0.3993	0.397516	0.358357	0.452181	0.367685	0.352063	0.2731	0.299619	0.337335	0.320638	0.286727	0.299217	0.36222	0.25038	0.303729	0.091425	0.323074	0.343834	0.380393	0.373789	0.315673	0.26419	0.39966	0.2886	0.302924	0.371263	0.318398	0.304686	0.385757	0.413697	0.303717	0.424707	0.281864	0.332222	0.38813	0.365451	0.435986	0.446462	0.381842	0.406868	0.302823	0.473443	0.451043	0.297349	0.295448
chr10	65224816	JMJD1C;LOC84989	0.0411642	0.360929	0.306604	0.267142	0.267841	0.360101	0.368683	0.3495	0.261967	0.248527	0.303123	0.217998	0.261798	0.249031	0.298163	0.238241	0.291685	0.0645343	0.295235	0.240197	0.246128	0.319642	0.247535	0.233841	0.287608	0.262716	0.219176	0.299248	0.299603	0.280975	0.297484	0.278824	0.24621	0.330883	0.224331	0.258781	0.261951	0.285902	0.29872	0.421551	0.543554	0.277801	0.33	0.357541	0.476482	0.270741	0.300736
chr10	65225196	JMJD1C;LOC84989	0.012036	0.593838	0.606991	0.563894	0.542516	0.577278	0.617378	0.568184	0.582171	0.541205	0.587902	0.553972	0.546844	0.551763	0.553744	0.539735	0.540268	0.184976	0.56954	0.573587	0.550207	0.578275	0.560802	0.528147	0.561646	0.555791	0.566211	0.537332	0.561208	0.582951	0.574415	0.553004	0.566932	0.53361	0.53774	0.530545	0.577618	0.546274	0.54658	0.644854	0.695844	0.566137	0.548377	0.656158	0.681475	0.590014	0.546961
chr10	71892362	AIFM2	0.425672	0.428503	0.434484	0.419064	0.260277	0.257797	0.462046	0.451226	0.341907	0.430914	0.306066	0.0940111	0.418384	0.375448	0.373412	0.428212	0.409226	0.106649	0.422219	0.44523	0.0258159	0.453872	0.431043	0.0195401	0.371309	0.245362	0.345778	0.0337103	0.441913	0.453875	0.436037	0.407869	0.440242	0.390927	0.35327	0.32073	0.377747	0.438007	0.426603	0.385595	0.283203	0.320128	0.239749	0.454534	0.470474	0.460442	0.432943
chr10	71892593	AIFM2;AIFM2	0.466858	0.464139	0.31058	0.359817	0.350328	0.203082	0.332556	0.420318	0.119496	0.400924	0.21867	0.0237253	0.432881	0.203094	0.229507	0.396234	0.421054	0.0292418	0.226781	0.433263	0.00976967	0.549625	0.332392	0.0322056	0.277174	0.142498	0.0343711	0.0231206	0.411141	0.408103	0.257005	0.309024	0.209295	0.382765	0.18664	0.174452	0.356271	0.449767	0.390257	0.459254	0.336485	0.188663	0.402845	0.40872	0.268408	0.447786	0.423755
chr10	71892694	AIFM2	0.47446	0.451483	0.315233	0.441047	0.450833	0.261534	0.376161	0.485853	0.203612	0.481371	0.318215	0.0532562	0.475055	0.266967	0.293615	0.471156	0.475637	0.0991137	0.284876	0.480503	0.0557489	0.560955	0.422212	0.0650651	0.337035	0.266051	0.0921738	0.0481073	0.466249	0.444441	0.323625	0.348011	0.315562	0.388678	0.20027	0.254415	0.432157	0.538219	0.50495	0.519192	0.480291	0.28413	0.495061	0.494603	0.344032	0.5409	0.4695
chr10	71892715	AIFM2	0.496879	0.481451	0.352299	0.466157	0.47285	0.249475	0.451575	0.515397	0.252249	0.44194	0.243004	0.0601099	0.459402	0.296048	0.394381	0.501531	0.47704	0.0763695	0.332649	0.475314	0.0548996	0.570371	0.397019	0.065896	0.343501	0.20557	0.140909	0.0792694	0.501525	0.514458	0.423367	0.427166	0.388693	0.348487	0.268293	0.353149	0.427196	0.513603	0.481101	0.538585	0.473496	0.377322	0.484867	0.606949	0.437859	0.540186	0.450405
chr10	71892719	AIFM2	0.536997	0.50665	0.378957	0.465921	0.489467	0.228534	0.45784	0.540925	0.245736	0.502848	0.271506	0.0538353	0.485693	0.33118	0.423179	0.523944	0.482254	0.0844221	0.326009	0.489567	0.0501084	0.60548	0.44127	0.0486268	0.37308	0.199154	0.11862	0.0576281	0.549891	0.540258	0.443862	0.396102	0.404704	0.394218	0.278256	0.313476	0.42038	0.489648	0.52397	0.576738	0.453156	0.362346	0.548362	0.549566	0.418095	0.579291	0.495192
chr10	71892760	AIFM2	0.378724	0.408562	0.385898	0.351121	0.350873	0.208919	0.390219	0.395149	0.239097	0.375326	0.218461	0.0798165	0.353731	0.278433	0.328775	0.38619	0.371531	0.111667	0.296515	0.37465	0.0943281	0.379717	0.357471	0.0716288	0.297896	0.169406	0.200444	0.0763508	0.352902	0.387358	0.34866	0.31924	0.317405	0.33951	0.288129	0.319995	0.347745	0.377494	0.357345	0.423137	0.37935	0.301384	0.388869	0.422661	0.336504	0.376961	0.387294
chr10	71892768	AIFM2	0.570845	0.560344	0.37334	0.620566	0.559076	0.251024	0.545029	0.63714	0.279761	0.534031	0.307998	0.058342	0.555849	0.255029	0.530366	0.636501	0.518257	0.114759	0.403738	0.575606	0.119007	0.674415	0.498503	0.09504	0.451624	0.258548	0.166277	0.0792371	0.682881	0.580585	0.530357	0.487424	0.505211	0.366206	0.321307	0.333705	0.463896	0.588562	0.568498	0.642746	0.424244	0.401729	0.535137	0.689119	0.444438	0.692167	0.546387
chr10	71892787	AIFM2	0.628729	0.551954	0.32129	0.639954	0.578611	0.354163	0.596007	0.640355	0.471952	0.58426	0.514896	0.339658	0.539806	0.387904	0.524683	0.608354	0.510754	0.395909	0.445034	0.517971	0.351121	0.671154	0.540846	0.351676	0.48448	0.555144	0.472308	0.313291	0.600769	0.629689	0.51012	0.558828	0.565326	0.539943	0.446224	0.408353	0.446806	0.518601	0.576233	0.60689	0.568536	0.479658	0.581918	0.693425	0.381293	0.682509	0.582608
chr10	103535362	FGF8;FGF8;FGF8;FGF8	0.440174	0.428876	0.460039	0.467316	0.327793	0.284025	0.492987	0.429012	0.443358	0.402484	0.425954	0.44155	0.461316	0.434825	0.463522	0.46438	0.438968	0.429145	0.434943	0.436796	0.439198	0.479845	0.394144	0.399987	0.288378	0.420005	0.422356	0.448406	0.419955	0.398795	0.455244	0.437927	0.460055	0.436552	0.418541	0.322999	0.286393	0.451891	0.436854	0.439703	0.390351	0.405623	0.333479	0.292488	0.462361	0.42567	0.399602
chr10	103535398	FGF8;FGF8;FGF8;FGF8	0.332554	0.321053	0.359143	0.318388	0.266486	0.216875	0.393122	0.376497	0.374641	0.337367	0.34195	0.309548	0.340484	0.326339	0.363083	0.329382	0.328231	0.343851	0.342132	0.284539	0.355609	0.335573	0.361123	0.301451	0.236625	0.294195	0.314518	0.346354	0.328279	0.322817	0.271852	0.281042	0.32025	0.285036	0.346791	0.244297	0.277141	0.360954	0.341023	0.299164	0.356243	0.283826	0.234581	0.375136	0.404098	0.349973	0.359993
chr10	103535637	FGF8;FGF8;FGF8;FGF8	0.467388	0.50102	0.484696	0.50312	0.482092	0.123172	0.558746	0.515275	0.52493	0.478593	0.474113	0.430548	0.488409	0.483503	0.4512	0.464853	0.503	0.406892	0.494389	0.473874	0.505112	0.476851	0.497241	0.457976	0.298438	0.380166	0.494368	0.486448	0.450985	0.499383	0.392263	0.441224	0.491755	0.508412	0.512866	0.36611	0.403721	0.51266	0.53803	0.540317	0.540948	0.51936	0.491871	0.540178	0.455269	0.482459	0.500747
chr10	103535775	FGF8;FGF8;FGF8;FGF8;FGF8;FGF8;FGF8;FGF8	0.425183	0.432065	0.432801	0.533025	0.377271	0.149	0.635497	0.495156	0.53698	0.425998	0.459404	0.386871	0.501015	0.540961	0.455615	0.406941	0.472109	0.245279	0.517198	0.362907	0.485599	0.494228	0.521471	0.363056	0.221833	0.321465	0.533982	0.537575	0.460417	0.491699	0.378276	0.319382	0.50604	0.558266	0.492402	0.236096	0.156869	0.526624	0.536369	0.517697	0.497802	0.449853	0.351687	0.477676	0.242776	0.399905	0.519589
chr10	103536063	FGF8;FGF8;FGF8;FGF8	0.328034	0.366582	0.32736	0.445208	0.241235	0.318788	0.550677	0.361092	0.40701	0.244888	0.33733	0.253241	0.320713	0.2957	0.323477	0.247872	0.410929	0.234145	0.357685	0.337272	0.291988	0.298783	0.378949	0.243748	0.187532	0.249583	0.370492	0.463662	0.387195	0.337227	0.28413	0.304144	0.439365	0.406552	0.395422	0.24181	0.168681	0.319636	0.366802	0.367367	0.34377	0.334416	0.339215	0.334506	0.291904	0.385203	0.382064
chr10	103536342	FGF8;FGF8;FGF8;FGF8	0.431059	0.325015	0.304763	0.425446	0.330227	0.0517812	0.490486	0.40085	0.401589	0.275155	0.425112	0.186699	0.438176	0.44964	0.441123	0.304946	0.41327	0.311457	0.411798	0.357521	0.414243	0.406766	0.41964	0.366225	0.0636793	0.35826	0.422578	0.408579	0.424258	0.347952	0.219716	0.302343	0.426377	0.46642	0.439284	0.181565	0.115659	0.225245	0.367059	0.476398	0.394569	0.392369	0.302308	0.355053	0.185096	0.368804	0.403817
chr10	103536348	FGF8;FGF8;FGF8;FGF8	0.440135	0.346978	0.384126	0.40493	0.495852	0.14198	0.470221	0.42444	0.411902	0.31381	0.454403	0.290493	0.418595	0.423347	0.446197	0.370872	0.432952	0.354548	0.389737	0.400862	0.415404	0.438835	0.4501	0.351218	0.155105	0.360694	0.443557	0.427469	0.39455	0.400111	0.333298	0.370177	0.461141	0.400755	0.447765	0.322174	0.242459	0.393916	0.382758	0.467939	0.457231	0.476058	0.487693	0.441392	0.282207	0.372814	0.426485
chr10	128993810	FAM196A;DOCK1	0.533238	0.505726	0.492193	0.485415	0.549659	0.529157	0.61045	0.485162	0.480892	0.475209	0.496133	0.516466	0.51394	0.46151	0.528912	0.475935	0.535999	0.54087	0.476845	0.428303	0.464728	0.50796	0.481944	0.42759	0.527745	0.477851	0.417778	0.468581	0.54618	0.506735	0.487745	0.51425	0.486315	0.544391	0.423812	0.505495	0.459554	0.488736	0.518602	0.59758	0.567695	0.474775	0.528682	0.573887	0.633599	0.466787	0.498145
chr10	128994030	FAM196A;DOCK1	0.480641	0.472871	0.433504	0.436738	0.445667	0.501242	0.53612	0.47457	0.415044	0.455186	0.457696	0.478287	0.474262	0.404468	0.506727	0.436602	0.467114	0.536862	0.435283	0.433545	0.455614	0.482185	0.434853	0.395283	0.484782	0.470906	0.423754	0.443298	0.471986	0.45165	0.464411	0.502009	0.44573	0.452406	0.397561	0.388221	0.514566	0.483342	0.487304	0.574089	0.614989	0.482735	0.506263	0.536442	0.590477	0.451266	0.506673
chr10	128994297	FAM196A;FAM196A;DOCK1	0.545555	0.515528	0.514091	0.495244	0.423528	0.521661	0.534544	0.502856	0.522441	0.500032	0.499176	0.517566	0.50187	0.52088	0.49192	0.494919	0.49134	0.516379	0.499539	0.495442	0.504315	0.478209	0.505381	0.487239	0.501296	0.471904	0.498485	0.499276	0.488717	0.511774	0.493199	0.51572	0.511737	0.479219	0.487055	0.411265	0.474613	0.492678	0.494356	0.509247	0.521461	0.44369	0.410454	0.500445	0.55789	0.479078	0.507777
chr10	128994432	DOCK1;FAM196A	0.49827	0.548176	0.544304	0.505204	0.459916	0.540951	0.605182	0.52527	0.53457	0.496716	0.511426	0.508348	0.537347	0.517053	0.49932	0.509663	0.53147	0.518489	0.507971	0.508958	0.512676	0.515259	0.502053	0.491081	0.504894	0.497487	0.502283	0.500943	0.521452	0.514207	0.510077	0.508709	0.503409	0.48883	0.490355	0.551309	0.524355	0.519618	0.510342	0.509407	0.532677	0.540116	0.518993	0.578983	0.562233	0.548569	0.52629
chr10	128994605	DOCK1;FAM196A	0.38224	0.382181	0.387424	0.374303	0.34852	0.42642	0.462233	0.388813	0.376524	0.371113	0.382292	0.412585	0.405243	0.361306	0.371436	0.383175	0.371069	0.398707	0.345473	0.37412	0.374222	0.345113	0.355379	0.313047	0.414757	0.345073	0.361372	0.377478	0.383068	0.391197	0.35737	0.389909	0.357232	0.345595	0.347168	0.343393	0.381023	0.378183	0.346721	0.422256	0.399579	0.350785	0.364682	0.412778	0.449468	0.418539	0.399232
chr10	128994608	DOCK1;FAM196A	0.375297	0.385248	0.435087	0.393812	0.359144	0.43512	0.452842	0.403988	0.406153	0.392629	0.391083	0.392168	0.386773	0.381632	0.365094	0.390937	0.40969	0.408989	0.379628	0.368325	0.374791	0.391146	0.337953	0.343386	0.373867	0.361894	0.360136	0.393449	0.385989	0.402093	0.362714	0.403579	0.36751	0.340214	0.33601	0.37018	0.381701	0.395111	0.360545	0.438828	0.439518	0.379757	0.374556	0.428481	0.440298	0.400296	0.40616
chr10	128994644	FAM196A;DOCK1	0.509117	0.501205	0.505045	0.43936	0.491016	0.508305	0.572302	0.459665	0.472049	0.47212	0.455309	0.486135	0.477633	0.477221	0.465733	0.462961	0.458632	0.493135	0.446607	0.463348	0.474525	0.498859	0.473527	0.457933	0.486082	0.437623	0.441599	0.472124	0.5043	0.482448	0.449422	0.473688	0.460821	0.472813	0.432955	0.491678	0.459814	0.441934	0.458446	0.515719	0.555342	0.499345	0.514277	0.511771	0.508777	0.432749	0.497746
chr10	128994702	FAM196A;DOCK1	0.453733	0.481067	0.467709	0.392828	0.453185	0.49812	0.536236	0.431019	0.430786	0.412926	0.435965	0.451842	0.470137	0.407985	0.437215	0.431946	0.409762	0.436389	0.390973	0.40381	0.454606	0.448461	0.412702	0.35648	0.422764	0.374312	0.362018	0.434637	0.464669	0.446285	0.381951	0.446501	0.428009	0.400251	0.369332	0.424506	0.428473	0.399744	0.408954	0.504656	0.498415	0.472741	0.489876	0.499997	0.469522	0.386531	0.458672
chr10	128995134	FAM196A;DOCK1	0.369364	0.385132	0.360034	0.38642	0.343324	0.360699	0.45605	0.378269	0.316686	0.338556	0.332516	0.390634	0.356513	0.388288	0.329367	0.390343	0.43348	0.350116	0.352227	0.325744	0.344455	0.386874	0.318225	0.25729	0.336864	0.348551	0.323229	0.344821	0.394222	0.302606	0.312048	0.336353	0.361903	0.327978	0.326305	0.331147	0.330212	0.345047	0.335873	0.374082	0.362191	0.355579	0.39819	0.400275	0.356433	0.287187	0.375536
chr10	128995192	FAM196A;DOCK1	0.47801	0.447097	0.476716	0.438765	0.495631	0.470659	0.453191	0.446354	0.431048	0.437362	0.441494	0.453046	0.483976	0.413609	0.45721	0.435782	0.438043	0.462935	0.399598	0.438785	0.466435	0.448444	0.400417	0.406605	0.468051	0.397372	0.387522	0.447272	0.465322	0.428153	0.431684	0.429835	0.421312	0.423508	0.406904	0.40603	0.389657	0.413731	0.406906	0.496304	0.525128	0.444025	0.48825	0.461602	0.441324	0.367344	0.467732
chr11	2813121	KCNQ1;KCNQ1	0.491865	0.504178	0.515081	0.479286	0.502384	0.516978	0.569708	0.482668	0.48904	0.492037	0.461782	0.48298	0.478929	0.504722	0.505839	0.486802	0.459606	0.506447	0.489056	0.483141	0.471923	0.493657	0.502122	0.473169	0.491615	0.483038	0.472877	0.47304	0.468955	0.51068	0.459343	0.496313	0.459468	0.550801	0.457776	0.543715	0.506515	0.492677	0.440654	0.542213	0.621755	0.591872	0.582561	0.560589	0.565003	0.56951	0.481982
chr11	2813298	KCNQ1;KCNQ1	0.578625	0.568748	0.590245	0.536961	0.484354	0.618114	0.648447	0.559553	0.550006	0.91272	0.581232	0.5755	0.593826	0.57876	0.585534	0.572542	0.539467	0.584244	0.538879	0.553633	0.581767	0.563455	0.591265	0.536987	0.5948	0.582365	0.540945	0.565404	0.571054	0.570109	0.569354	0.548173	0.554647	0.572772	0.532327	0.705353	0.578803	0.552643	0.630054	0.560894	0.658003	0.604179	0.560931	0.603293	0.660967	0.665692	0.557261
chr11	2813528	KCNQ1;KCNQ1	0.872201	0.798973	0.742388	0.806704	0.813899	0.770107	0.784212	0.794937	0.807139	0.763724	0.78773	0.78757	0.79757	0.760637	0.744941	0.781139	0.731079	0.766128	0.804737	0.78213	0.784651	0.71248	0.769856	0.777474	0.739961	0.673749	0.777255	0.775455	0.770377	0.710034	0.757583	0.777082	0.764689	0.702253	0.834269	0.830908	0.800614	0.743224	0.69792	0.815895	0.868162	0.797887	0.845946	0.859649	0.827551	0.791716	0.788478
chr11	7695182	CYB5R2	0.473827	0.390403	0.441127	0.360956	0.202849	0.434814	0.244441	0.374985	0.220015	0.150737	0.373231	0.348134	0.44407	0.375803	0.318598	0.357101	0.35281	0.254448	0.365773	0.311794	0.322875	0.244191	0.29243	0.0459525	0.450365	0.394866	0.350176	0.419414	0.377126	0.412279	0.387563	0.0835777	0.233168	0.366972	0.188196	0.148371	0.408214	0.332961	0.359133	0.482713	0.474347	0.12197	0.473009	0.338648	0.454361	0.335009	0.34261
chr11	7695187	CYB5R2	0.45646	0.410146	0.438984	0.387988	0.210156	0.477148	0.257439	0.391447	0.272451	0.20819	0.411066	0.399627	0.448778	0.409287	0.42769	0.370096	0.387834	0.267622	0.38591	0.335483	0.343708	0.272468	0.298811	0.0716825	0.448178	0.425488	0.383329	0.459107	0.395944	0.446482	0.423413	0.0993401	0.235988	0.374568	0.202638	0.163377	0.424783	0.394304	0.401153	0.491081	0.566902	0.136838	0.520225	0.408778	0.49175	0.355254	0.383076
chr11	7695245	CYB5R2	0.561299	0.541966	0.565767	0.555818	0.266526	0.613815	0.342557	0.503314	0.430004	0.285255	0.507288	0.500484	0.552786	0.502268	0.536618	0.508705	0.539329	0.349603	0.494993	0.592839	0.45252	0.354654	0.418711	0.0342491	0.51747	0.5277	0.553018	0.574929	0.503845	0.537278	0.538034	0.0607136	0.309408	0.489729	0.311951	0.19076	0.502703	0.550792	0.544972	0.578744	0.815725	0.161042	0.560969	0.571685	0.564087	0.543331	0.508433
chr11	7695433	CYB5R2	0.513719	0.496092	0.492224	0.478306	0.223499	0.550553	0.316532	0.491011	0.395518	0.364322	0.470366	0.496139	0.478614	0.537968	0.363522	0.448177	0.447723	0.359126	0.453316	0.392025	0.41852	0.330862	0.392991	0.104765	0.520393	0.494041	0.46471	0.510257	0.478291	0.474956	0.47994	0.342661	0.287366	0.443725	0.301237	0.234112	0.531234	0.474846	0.472925	0.544175	0.554809	0.180374	0.509831	0.580718	0.553077	0.443985	0.470422
chr11	7695485	CYB5R2	0.477841	0.429142	0.454348	0.439571	0.240554	0.509883	0.183684	0.413107	0.32012	0.17465	0.414902	0.463051	0.47115	0.445996	0.371731	0.380869	0.442996	0.236052	0.418356	0.325916	0.332056	0.250843	0.267122	0.0507198	0.475437	0.454822	0.436418	0.464979	0.480079	0.465755	0.459563	0.135686	0.214123	0.363181	0.139502	0.115824	0.385401	0.480529	0.413682	0.53535	0.527507	0.0803836	0.389078	0.430982	0.539494	0.421139	0.44684
chr11	7695528	CYB5R2	0.442085	0.418922	0.442226	0.37883	0.0859673	0.48557	0.167574	0.404355	0.282294	0.0983291	0.384054	0.42399	0.466386	0.419117	0.252607	0.320231	0.395902	0.187878	0.368009	0.240105	0.268356	0.219754	0.223734	0.0277327	0.444801	0.41532	0.399146	0.422267	0.455865	0.449407	0.430748	0.04437	0.0922291	0.346688	0.0833494	0.0758621	0.332216	0.443911	0.332879	0.44343	0.429308	0.037172	0.226534	0.286943	0.508255	0.429464	0.411247
chr11	7695809	CYB5R2	0.645017	0.565145	0.612615	0.592213	0.527189	0.599277	0.507126	0.589987	0.490555	0.419959	0.603379	0.584759	0.606907	0.543772	0.616013	0.546289	0.57959	0.446112	0.580892	0.496743	0.510495	0.48374	0.49387	0.406991	0.591314	0.591846	0.618249	0.608599	0.584335	0.604294	0.598329	0.426221	0.472296	0.572931	0.423533	0.404543	0.585658	0.594772	0.61538	0.614122	0.694784	0.468092	0.699704	0.600505	0.650092	0.534465	0.565797
chr11	10562165	RNF141	0.336297	0.251102	0.374006	0.302578	0.0753338	0.0948721	0.067408	0.328359	0.293424	0.272599	0.186026	0.316295	0.288641	0.308991	0.227212	0.268339	0.281403	0.125852	0.290172	0.188956	0.260828	0.323547	0.296698	0.0670739	0.272395	0.317204	0.0754742	0.31496	0.156162	0.243586	0.131856	0.135314	0.361676	0.282775	0.294503	0.253196	0.358167	0.33739	0.0968462	0.358574	0.320332	0.259687	0.335476	0.111357	0.232146	0.254405	0.259328
chr11	10562295	RNF141	0.406227	0.340985	0.443275	0.411482	0.0643117	0.0985456	0.0377664	0.416378	0.378998	0.405141	0.234387	0.388053	0.456394	0.398227	0.318573	0.340234	0.379406	0.150754	0.378898	0.237427	0.328614	0.419588	0.377833	0.0421913	0.388803	0.399303	0.0565829	0.405036	0.171694	0.355598	0.150721	0.210297	0.417784	0.436819	0.368503	0.375566	0.387196	0.428782	0.139468	0.472126	0.484573	0.268013	0.454837	0.101816	0.340449	0.231022	0.329726
chr11	10562473	RNF141	0.339158	0.321912	0.42619	0.39126	0.00103799	0.050099	0.0143149	0.402468	0.429116	0.43875	0.241849	0.413343	0.460017	0.399945	0.351717	0.338817	0.351021	0.104523	0.390667	0.237551	0.349348	0.428552	0.38065	0.0224866	0.369366	0.360661	0.0344245	0.408257	0.146053	0.372448	0.0952702	0.288153	0.396169	0.442225	0.41192	0.315303	0.333435	0.425955	0.0845261	0.47663	0.407167	0.260577	0.313823	0.0351776	0.40829	0.234839	0.326059
chr11	10562708	RNF141;RNF141	0.426999	0.387316	0.507722	0.46521	0.0251935	0.155658	0.0271169	0.461124	0.481446	0.476341	0.336372	0.491796	0.498689	0.482182	0.422909	0.4277	0.436565	0.179182	0.439757	0.350402	0.438078	0.4694	0.434681	0.03218	0.475079	0.423378	0.146856	0.465338	0.236165	0.444002	0.158022	0.394803	0.454414	0.483851	0.43315	0.438452	0.44756	0.452744	0.232602	0.494408	0.48043	0.374334	0.454536	0.126868	0.426545	0.272946	0.418018
chr11	10562746	RNF141;RNF141	0.366299	0.27084	0.408648	0.350074	0.00511345	0.065918	0.00941363	0.368624	0.411467	0.392032	0.239072	0.392999	0.402665	0.377763	0.314894	0.297187	0.33161	0.0766551	0.313701	0.221853	0.327382	0.385205	0.32908	0.0268201	0.357023	0.285252	0.0782736	0.344635	0.177406	0.359931	0.154338	0.266915	0.371828	0.416161	0.396176	0.332797	0.314927	0.288021	0.177101	0.448501	0.409664	0.205393	0.306598	0.0180497	0.219236	0.132399	0.240865
chr11	10562837	RNF141	0.430534	0.412138	0.465274	0.446114	0.187904	0.30303	0.287203	0.465686	0.460636	0.465113	0.333457	0.471527	0.490789	0.450588	0.392937	0.425043	0.413409	0.268145	0.431719	0.340868	0.419003	0.470112	0.390653	0.266929	0.453723	0.403714	0.267118	0.416929	0.324371	0.419893	0.308137	0.386553	0.467406	0.449123	0.462971	0.386066	0.424032	0.384942	0.324392	0.530317	0.414905	0.288363	0.337849	0.253473	0.405632	0.348194	0.357371
chr11	10562851	RNF141	0.439669	0.357003	0.418091	0.418632	0.0834145	0.159702	0.118867	0.414248	0.456604	0.437839	0.224469	0.480859	0.483419	0.446906	0.367541	0.409183	0.422056	0.149376	0.413688	0.269894	0.405803	0.410909	0.411739	0.103922	0.401852	0.388977	0.181132	0.401332	0.262356	0.378222	0.211719	0.361744	0.451059	0.442797	0.438751	0.360924	0.363461	0.375147	0.229572	0.43893	0.414534	0.265005	0.294822	0.110509	0.305672	0.219924	0.305033
chr11	10562853	RNF141	0.45438	0.370261	0.469175	0.458723	0.0339908	0.132727	0.0607472	0.451396	0.481454	0.474098	0.24441	0.487013	0.51732	0.478008	0.388211	0.416007	0.454659	0.10987	0.419374	0.354187	0.430177	0.466677	0.454677	0.0252727	0.440887	0.420705	0.15407	0.453043	0.279669	0.414684	0.177533	0.422623	0.494185	0.49703	0.487656	0.437107	0.445184	0.387278	0.227793	0.487315	0.478278	0.326223	0.465203	0.0972603	0.38642	0.294118	0.350975
chr11	10562910	RNF141	0.450271	0.371089	0.457377	0.441834	0.0663224	0.0834157	0.0575315	0.459541	0.421248	0.437405	0.245351	0.44652	0.453526	0.435862	0.408415	0.412528	0.441539	0.187066	0.434064	0.291695	0.403122	0.47261	0.417626	0.0498992	0.465409	0.427637	0.0691368	0.45982	0.245114	0.434815	0.209902	0.323983	0.454105	0.463507	0.435323	0.433756	0.416601	0.421742	0.232201	0.490049	0.534426	0.325618	0.497301	0.0746379	0.40927	0.286955	0.362295
chr11	10562913	RNF141	0.505871	0.382007	0.510706	0.482133	0.00343528	0.0585649	0.0125714	0.526042	0.470552	0.490123	0.239527	0.499466	0.533103	0.481167	0.44898	0.468927	0.494292	0.151549	0.473644	0.336305	0.463993	0.522216	0.45569	0.0202239	0.515506	0.439993	0.029681	0.520066	0.233259	0.492505	0.167922	0.347906	0.522052	0.494376	0.479478	0.411088	0.365626	0.480592	0.244581	0.431343	0.499726	0.27952	0.352228	0.0280716	0.412517	0.259378	0.385952
chr11	10562941	RNF141	0.328898	0.256582	0.347961	0.31165	0.0787263	0.0812066	0.0647971	0.326382	0.33461	0.324869	0.189033	0.373308	0.37399	0.345657	0.295915	0.302023	0.323328	0.102613	0.306411	0.2093	0.287336	0.359165	0.318508	0.0587608	0.346406	0.296809	0.103544	0.335801	0.164932	0.294539	0.124793	0.226911	0.342089	0.341102	0.301081	0.34314	0.324362	0.297434	0.169179	0.39761	0.413304	0.26393	0.377232	0.080402	0.312713	0.206183	0.280921
chr11	10563028	RNF141	0.422228	0.347037	0.452352	0.431263	0.0939563	0.0703248	0.0799046	0.411775	0.390297	0.37485	0.237644	0.36765	0.411023	0.38056	0.347059	0.350371	0.373955	0.131629	0.370501	0.20647	0.352874	0.442931	0.332614	0.073854	0.417305	0.374374	0.0722548	0.411279	0.172586	0.356909	0.181432	0.241194	0.404832	0.399091	0.381583	0.395609	0.409686	0.407915	0.184517	0.391968	0.423831	0.257884	0.380196	0.0748396	0.339876	0.234697	0.372246
chr11	15136345	INSC;INSC	0.489158	0.460631	0.49389	0.500448	0.506949	0.443837	0.462682	0.489982	0.435541	0.465585	0.462279	0.474985	0.428395	0.414867	0.484328	0.463598	0.473047	0.44157	0.40451	0.491275	0.541258	0.445978	0.475071	0.392121	0.435567	0.355762	0.486682	0.446739	0.499155	0.458011	0.487836	0.460422	0.483515	0.480897	0.447451	0.530798	0.503423	0.48587	0.622516	0.540204	0.509882	0.478543	0.415719	0.46283	0.535441	0.47776	0.49268
chr11	15136376	INSC;INSC	0.386865	0.34835	0.391142	0.370967	0.415856	0.301486	0.26466	0.389195	0.303883	0.399055	0.393241	0.377322	0.336532	0.370366	0.40381	0.384254	0.386587	0.287506	0.404089	0.423988	0.384007	0.31766	0.330316	0.276941	0.365365	0.169781	0.417078	0.412882	0.384773	0.318108	0.391186	0.334939	0.440984	0.324652	0.397609	0.365211	0.438835	0.279736	0.462497	0.498932	0.395943	0.355456	0.330674	0.349833	0.446639	0.395705	0.330819
chr11	15136380	INSC;INSC	0.420959	0.371696	0.423115	0.409773	0.392196	0.329807	0.357628	0.430516	0.313329	0.452047	0.48161	0.430382	0.375762	0.449506	0.485534	0.42491	0.451547	0.413763	0.434868	0.462629	0.425251	0.33793	0.367869	0.31814	0.341481	0.277176	0.484189	0.484058	0.391445	0.350122	0.444713	0.410861	0.42233	0.297104	0.406292	0.423629	0.497884	0.431932	0.471793	0.513782	0.48705	0.388561	0.349163	0.362171	0.565493	0.42109	0.343208
chr11	15136456	INSC;INSC	0.338107	0.288284	0.352352	0.382162	0.152551	0.253084	0.22954	0.417614	0.273005	0.261698	0.320556	0.35591	0.379948	0.323318	0.212945	0.335489	0.210528	0.208005	0.303956	0.380863	0.324568	0.24718	0.196578	0.29388	0.325801	0.178422	0.46214	0.415518	0.356776	0.219762	0.34513	0.316479	0.374361	0.374226	0.3325	0.296371	0.351794	0.504941	0.400871	0.481821	0.331284	0.23162	0.231796	0.244847	0.573112	0.367882	0.26584
chr11	15136475	INSC;INSC	0.431545	0.419999	0.434838	0.415748	0.344257	0.389335	0.434668	0.471951	0.382998	0.421358	0.419567	0.438023	0.427192	0.394853	0.420171	0.42074	0.390274	0.407024	0.392971	0.45324	0.37736	0.385854	0.415933	0.377676	0.402835	0.245557	0.45424	0.436317	0.438766	0.382748	0.426322	0.410564	0.40391	0.475492	0.463153	0.385914	0.477424	0.47166	0.573407	0.479507	0.437575	0.376215	0.38438	0.447815	0.526951	0.457626	0.413172
chr11	15136505	INSC;INSC;INSC	0.55549	0.526754	0.555247	0.586021	0.419982	0.552471	0.5483	0.571847	0.526275	0.53404	0.57143	0.541857	0.548061	0.487203	0.557627	0.541654	0.577349	0.54554	0.548173	0.555847	0.589308	0.528504	0.584624	0.522665	0.513809	0.43461	0.564867	0.537481	0.554776	0.531767	0.580894	0.545902	0.526903	0.629672	0.548366	0.500637	0.526203	0.568128	0.696667	0.56087	0.508113	0.531599	0.451112	0.524704	0.5947	0.545905	0.556378
chr11	44087605	ACCS;ACCS	0.445281	0.468774	0.472424	0.450465	0.395462	0.485406	0.436607	0.387315	0.417659	0.476433	0.457044	0.467898	0.406691	0.56578	0.435711	0.449403	0.448153	0.423761	0.220419	0.398871	0.449849	0.447531	0.425899	0.399415	0.42496	0.403601	0.438481	0.432084	0.448257	0.35131	0.464135	0.420257	0.404202	0.433785	0.305038	0.275553	0.423049	0.506311	0.543925	0.452622	0.456285	0.40875	0.493418	0.427336	0.460277	0.441775	0.476565
chr11	44087616	ACCS;ACCS	0.455774	0.462977	0.491878	0.476582	0.46377	0.515975	0.446606	0.442868	0.450803	0.4768	0.505223	0.515515	0.429453	0.627797	0.473421	0.494884	0.481378	0.422657	0.273986	0.460757	0.473988	0.491194	0.400513	0.412899	0.474463	0.376451	0.433925	0.46116	0.47358	0.476437	0.470253	0.390178	0.472135	0.458207	0.367672	0.286311	0.44333	0.524223	0.607802	0.524853	0.513395	0.430722	0.528351	0.431747	0.47887	0.439207	0.474242
chr11	44087684	ACCS;ACCS	0.560323	0.423073	0.431513	0.514944	0.410433	0.450737	0.424791	0.393423	0.369528	0.40618	0.552454	0.365765	0.405841	0.673173	0.512897	0.427825	0.537055	0.397333	0.317601	0.597379	0.424549	0.438481	0.387781	0.349621	0.355684	0.543654	0.391126	0.406816	0.583268	0.427174	0.399289	0.375715	0.351514	0.389549	0.305022	0.433228	0.607224	0.440092	0.553529	0.478574	0.529731	0.445988	0.472211	0.43893	0.417421	0.412383	0.590475
chr11	44087712	ACCS;ACCS	0.473842	0.471792	0.554324	0.422914	0.326208	0.474236	0.494576	0.430002	0.543945	0.423579	0.507766	0.505479	0.401425	0.447727	0.487405	0.444406	0.480052	0.391577	0.312002	0.498336	0.438792	0.40544	0.512786	0.398938	0.449817	0.403356	0.442654	0.495225	0.46118	0.383295	0.43186	0.418754	0.439495	0.406237	0.458786	0.415151	0.500499	0.407093	0.505103	0.502499	0.491479	0.339906	0.399302	0.420374	0.333817	0.368072	0.444684
chr11	44087808	ACCS;ACCS;ACCS	0.407975	0.331538	0.427995	0.391179	0.255536	0.454127	0.426327	0.33285	0.382211	0.403744	0.426409	0.448235	0.364577	0.429822	0.39102	0.378719	0.377715	0.348332	0.291435	0.42869	0.395694	0.364647	0.327974	0.269031	0.412217	0.281292	0.356615	0.375045	0.411601	0.341891	0.343372	0.38556	0.412727	0.374744	0.388731	0.252123	0.429024	0.437658	0.442448	0.462677	0.339046	0.331402	0.322293	0.366928	0.358962	0.380361	0.402407
chr11	44087867	ACCS;ACCS;ACCS;ACCS	0.442191	0.379034	0.413232	0.423005	0.422582	0.432871	0.424133	0.376791	0.372023	0.40958	0.434055	0.430772	0.388206	0.484837	0.420173	0.395594	0.389093	0.385198	0.301524	0.41465	0.422337	0.41199	0.3548	0.294548	0.42514	0.338249	0.376043	0.374584	0.408534	0.361627	0.370433	0.403551	0.415345	0.348374	0.345294	0.379468	0.466989	0.442575	0.51189	0.502859	0.483399	0.394901	0.463805	0.408837	0.382573	0.402802	0.460688
chr11	44088068	ACCS;ACCS;ACCS	0.567986	0.583666	0.538405	0.558625	0.539967	0.616996	0.499592	0.521476	0.554489	0.425709	0.564693	0.554629	0.531737	0.587712	0.514547	0.535369	0.448392	0.505011	0.356816	0.577338	0.59913	0.547852	0.506061	0.478171	0.553848	0.460199	0.47895	0.527477	0.550659	0.544169	0.592511	0.563291	0.613079	0.54919	0.513989	0.37437	0.563816	0.526174	0.672015	0.588451	0.637315	0.360522	0.603718	0.554177	0.593419	0.591885	0.46018
chr11	68451827	GAL	0.40183	0.31533	0.392208	0.38418	0.352192	0.373384	0.440685	0.381432	0.368545	0.274051	0.325908	0.337863	0.410761	0.342635	0.294775	0.399063	0.275834	0.198698	0.426792	0.288465	0.423599	0.299034	0.203551	0.183247	0.132862	0.301086	0.264201	0.364635	0.384172	0.399687	0.356566	0.276971	0.364496	0.358116	0.299907	0.247763	0.341485	0.344055	0.400759	0.408785	0.340108	0.358483	0.395984	0.262628	0.469729	0.228426	0.346957
chr11	68451829	GAL	0.398574	0.310819	0.42655	0.383431	0.370316	0.380136	0.455588	0.376962	0.22299	0.312637	0.362223	0.330863	0.444254	0.38209	0.37361	0.479664	0.221141	0.194745	0.269294	0.298878	0.459777	0.359322	0.154994	0.167453	0.103732	0.281954	0.200154	0.280008	0.302099	0.365412	0.338858	0.287613	0.370205	0.33948	0.297234	0.263936	0.289532	0.291126	0.468439	0.347014	0.154546	0.300262	0.29386	0.192829	0.462903	0.259669	0.349731
chr11	68451849	GAL	0.444024	0.344784	0.44877	0.494992	0.217249	0.387406	0.505533	0.446922	0.385559	0.376549	0.489431	0.433857	0.504625	0.451233	0.414574	0.476535	0.226096	0.173711	0.530608	0.368412	0.451648	0.273079	0.246363	0.078107	0.0432142	0.43843	0.305388	0.398748	0.466451	0.482236	0.35932	0.315191	0.435011	0.403407	0.211017	0.153075	0.309039	0.439566	0.447138	0.429779	0.355133	0.280812	0.335851	0.254516	0.52049	0.485944	0.42803
chr11	68451852	GAL	0.328012	0.192673	0.318415	0.400124	0.130491	0.343374	0.36945	0.421896	0.282119	0.360618	0.443003	0.403242	0.423199	0.378835	0.286515	0.387487	0.14509	0.133252	0.423132	0.320006	0.383058	0.252349	0.209965	0.0434986	0.0665334	0.373668	0.237641	0.349239	0.385212	0.400403	0.30381	0.169164	0.332745	0.268904	0.137143	0.0935403	0.206592	0.347827	0.351376	0.350005	0.320751	0.188357	0.245676	0.205093	0.42632	0.443687	0.372358
chr11	68451858	GAL	0.252958	0.184749	0.261197	0.35194	0.0531322	0.319876	0.301782	0.346283	0.208571	0.315608	0.397536	0.395798	0.39639	0.303581	0.222694	0.343922	0.0643839	0.114584	0.357642	0.263128	0.325725	0.21833	0.11681	0.024191	0.0203326	0.323888	0.21259	0.331018	0.346651	0.370116	0.256606	0.0867801	0.252662	0.226368	0.0773908	0.0476466	0.144293	0.256609	0.292672	0.267103	0.307383	0.13812	0.155988	0.185875	0.39035	0.38196	0.301732
chr11	77122839	PAK1;PAK1	0.429916	0.358745	0.4157	0.409428	0.313948	0.415473	0.168107	0.466533	0.265339	0.46227	0.443091	0.449391	0.361455	0.478378	0.491915	0.291469	0.266481	0.26226	0.457652	0.468698	0.513225	0.541533	0.49483	0.480274	0.497305	0.202196	0.468938	0.468946	0.425323	0.404699	0.194313	0.368145	0.4423	0.537737	0.553318	0.378292	0.500658	0.513087	0.529308	0.565255	0.550662	0.170173	0.34198	0.56426	0.576961	0.480131	0.167267
chr11	77122864	PAK1;PAK1	0.450018	0.391295	0.451318	0.43176	0.294371	0.468414	0.0529135	0.454361	0.31873	0.491406	0.48594	0.465013	0.378542	0.489095	0.46639	0.365767	0.350309	0.248333	0.454653	0.485832	0.495625	0.499905	0.473095	0.471995	0.453713	0.114518	0.451433	0.468523	0.445098	0.463392	0.109619	0.408035	0.462028	0.49099	0.488925	0.359136	0.454508	0.485945	0.482025	0.528687	0.488889	0.0711327	0.305193	0.566622	0.562827	0.513701	0.056018
chr11	77122929	PAK1;PAK1	0.236207	0.163727	0.261249	0.213192	0.14648	0.209147	0.07798	0.238321	0.121984	0.294589	0.296152	0.327502	0.186612	0.303302	0.319822	0.113088	0.121658	0.0773715	0.259269	0.261944	0.330402	0.401403	0.333617	0.29118	0.319375	0.0801296	0.261617	0.318269	0.221974	0.282104	0.0682833	0.121587	0.217232	0.366909	0.343778	0.145387	0.185779	0.369042	0.340486	0.342921	0.242398	0.0492275	0.107096	0.332063	0.39148	0.295706	0.0751106
chr11	77123047	PAK1;PAK1	0.331143	0.243646	0.346681	0.308671	0.137589	0.272213	0.0407993	0.362626	0.100178	0.369298	0.354184	0.389143	0.206446	0.426515	0.401057	0.145825	0.171949	0.0472029	0.351374	0.39562	0.417501	0.486616	0.399835	0.451522	0.430338	0.0310483	0.337275	0.395155	0.362575	0.320536	0.0471029	0.21965	0.358494	0.466685	0.455992	0.193548	0.329384	0.449618	0.477697	0.486856	0.39709	0.0345389	0.172109	0.451392	0.472216	0.323876	0.0243795
chr11	77123331	PAK1;PAK1	0.322655	0.318763	0.363199	0.336332	0.420757	0.301732	0.278207	0.344587	0.269152	0.368149	0.350042	0.356366	0.321769	0.377012	0.397406	0.241465	0.270705	0.295602	0.37419	0.343615	0.363274	0.391886	0.391501	0.335352	0.35168	0.25637	0.366178	0.396112	0.337095	0.320783	0.244906	0.321755	0.360278	0.412089	0.368889	0.293964	0.346558	0.340005	0.414984	0.453359	0.356891	0.209956	0.313085	0.394448	0.426506	0.321692	0.309014
chr11	109963338	ZC3H12C	0.606093	0.527909	0.555237	0.533473	0.165943	0.525126	0.559182	0.195951	0.49544	0.485069	0.604741	0.521922	0.529386	0.485775	0.570915	0.530676	0.554684	0.360676	0.554965	0.322226	0.480931	0.528903	0.476367	0.477731	0.558343	0.532192	0.478983	0.547454	0.581428	0.551704	0.423088	0.55783	0.459196	0.540034	0.498977	0.264314	0.0741958	0.535746	0.545778	0.630276	0.527646	0.0334793	0.437724	0.5284	0.637676	0.542408	0.554834
chr11	109963531	ZC3H12C	0.621811	0.485017	0.505973	0.509381	0.316485	0.535589	0.59035	0.189635	0.529221	0.442405	0.56764	0.545318	0.571151	0.469907	0.547256	0.488733	0.542477	0.374006	0.55418	0.326079	0.470375	0.478621	0.495739	0.480831	0.581747	0.515659	0.494517	0.553262	0.588174	0.511232	0.412243	0.594242	0.521118	0.548103	0.453298	0.313241	0.081628	0.493996	0.550294	0.667557	0.679885	0.0264928	0.556062	0.593065	0.64842	0.526413	0.554292
chr11	109963583	ZC3H12C	0.680502	0.617346	0.636005	0.635632	0.207413	0.607812	0.629455	0.278675	0.606893	0.533749	0.630864	0.593276	0.615546	0.586374	0.636425	0.570185	0.635978	0.466931	0.629014	0.410616	0.552798	0.588119	0.599233	0.577148	0.622904	0.585105	0.584871	0.608636	0.657819	0.590691	0.534342	0.635847	0.588034	0.617115	0.550109	0.319959	0.0733097	0.585933	0.615421	0.652724	0.633678	0.0491071	0.471853	0.617591	0.674404	0.606318	0.601615
chr11	109963933	ZC3H12C	0.179233	0.181904	0.173131	0.16453	0.240401	0.11746	0.226795	0.0858328	0.12801	0.15989	0.347653	0.290472	0.188552	0.0887956	0.24666	0.192758	0.239199	0.248251	0.214645	0.144202	0.135741	0.202712	0.226552	0.0950399	0.224929	0.179442	0.138582	0.257092	0.272127	0.296277	0.138951	0.337913	0.197916	0.208715	0.212449	0.0432277	0.0664858	0.159931	0.218141	0.189181	0.183679	0.0504505	0.194345	0.16378	0.365457	0.208666	0.149563
chr11	109964017	ZC3H12C	0.133231	0.163137	0.243895	0.167121	0.119325	0.192471	0.288946	0.0897207	0.150331	0.198515	0.189991	0.21862	0.163288	0.096672	0.224696	0.125602	0.191431	0.125809	0.167091	0.112883	0.139169	0.197613	0.159688	0.0827845	0.153637	0.14736	0.113889	0.208707	0.200214	0.186787	0.0966268	0.251672	0.132658	0.169864	0.166972	0.0692865	0.102169	0.194214	0.198761	0.175553	0.175819	0.0835052	0.180639	0.168442	0.232385	0.190417	0.13945
chr11	109964033	ZC3H12C	0.357234	0.403717	0.490837	0.393638	0.143762	0.447904	0.512359	0.186819	0.354129	0.393991	0.730286	0.421716	0.400884	0.220721	0.106556	0.266676	0.368299	0.292428	0.414931	0.379998	0.309914	0.402207	0.407971	0.270091	0.33104	0.356459	0.283177	0.418391	0.452835	0.0675801	0.273754	0.432387	0.374355	0.418613	0.393749	0.127944	0.0937987	0.340082	0.404809	0.384962	0.365774	0.0659303	0.349128	0.321066	0.446406	0.365782	0.399923
chr11	109964223	ZC3H12C	0.465625	0.364387	0.528029	0.389855	0.088798	0.540361	0.562417	0.175252	0.508147	0.389976	0.485308	0.508474	0.521935	0.376798	0.5096	0.377821	0.431086	0.290638	0.393092	0.169941	0.466517	0.460133	0.36006	0.316649	0.376472	0.379678	0.374527	0.443883	0.442127	0.526041	0.376938	0.417522	0.273758	0.477417	0.392822	0.128462	0.00815985	0.436922	0.426677	0.502359	0.426496	0.00811908	0.210233	0.431289	0.534247	0.269012	0.471368
chr11	109964581	ZC3H12C	0.630688	0.539694	0.592717	0.581654	0.229669	0.457232	0.55707	0.196877	0.48627	0.522317	0.571869	0.552181	0.522668	0.50366	0.553574	0.516098	0.541513	0.415889	0.587993	0.333166	0.419658	0.524328	0.485076	0.470026	0.59002	0.535435	0.462685	0.539352	0.541532	0.540312	0.460168	0.535713	0.524553	0.496658	0.42022	0.190821	0.0871875	0.508197	0.5408	0.643347	0.608689	0.0719734	0.501325	0.606165	0.668205	0.479619	0.575999
chr11	120856801	GRIK4	0.413556	0.384241	0.441317	0.311539	0.320797	0.42317	0.334583	0.464912	0.469012	0.444887	0.377876	0.436336	0.48978	0.40607	0.119168	0.333138	0.506089	0.499565	0.48561	0.318357	0.34565	0.424543	0.430777	0.320542	0.0756432	0.22639	0.492658	0.389427	0.381213	0.455182	0.406931	0.384316	0.278149	0.437268	0.36427	0.372859	0.303125	0.405387	0.440039	0.400245	0.504495	0.444278	0.103649	0.471358	0.510346	0.483156	0.395123
chr11	120856918	GRIK4	0.42067	0.404348	0.394218	0.27413	0.315403	0.322249	0.315459	0.435208	0.443065	0.324603	0.341002	0.414419	0.338511	0.33756	0.16075	0.295539	0.335088	0.426856	0.379763	0.147637	0.417457	0.402452	0.372663	0.304918	0.143023	0.232772	0.463968	0.362231	0.287212	0.440327	0.383933	0.31562	0.271816	0.381657	0.433683	0.355712	0.156659	0.405375	0.414433	0.417805	0.481983	0.334674	0.111139	0.423405	0.471951	0.417881	0.371204
chr11	120857123		0.255838	0.28336	0.15963	0.164726	0.1543	0.174048	0.153487	0.182177	0.239445	0.229713	0.205869	0.219393	0.205323	0.135057	0.0766167	0.100945	0.325551	0.308481	0.24299	0.0812561	0.214221	0.192083	0.156188	0.143415	0.0664019	0.102783	0.303196	0.180589	0.183853	0.26885	0.170192	0.271209	0.189843	0.188441	0.157871	0.303502	0.18316	0.138411	0.229715	0.305374	0.354035	0.340251	0.0799663	0.144891	0.226828	0.289755	0.198901
chr11	132813235	OPCML;OPCML	0.303049	0.315139	0.209434	0.397758	0.252484	0.180141	0.318185	0.406532	0.206485	0.377371	0.387246	0.307604	0.295693	0.194616	0.19131	0.320513	0.397244	0.367881	0.372358	0.305811	0.448837	0.472117	0.342482	0.105897	0.326966	0.158709	0.381921	0.240663	0.187346	0.276967	0.205617	0.364203	0.234096	0.383738	0.119327	0.322191	0.511605	0.45511	0.187576	0.500898	0.223919	0.381105	0.38965	0.248661	0.218853	0.192515	0.379022
chr11	132813362	OPCML;OPCML	0.189597	0.173711	0.19879	0.202714	0.205234	0.0970936	0.292702	0.137339	0.181425	0.129438	0.230381	0.191021	0.114398	0.171404	0.123309	0.143369	0.256705	0.12007	0.191172	0.182173	0.162971	0.105	0.132203	0.134871	0.097467	0.153288	0.147233	0.163973	0.21258	0.206413	0.176486	0.140042	0.276922	0.140843	0.111007	0.172244	0.156478	0.118475	0.098159	0.239598	0.177537	0.110184	0.132214	0.150015	0.131787	0.186464	0.125038
chr11	132813504	OPCML;OPCML	0.22278	0.161252	0.185273	0.197745	0.22109	0.211897	0.182281	0.21092	0.118484	0.22534	0.297168	0.178294	0.180213	0.147168	0.196517	0.150133	0.167853	0.225195	0.161366	0.117418	0.20828	0.142689	0.176438	0.121316	0.118301	0.173567	0.216765	0.13679	0.199785	0.239116	0.13051	0.127921	0.229358	0.154736	0.170822	0.19808	0.162835	0.161696	0.206252	0.212567	0.191688	0.153895	0.131901	0.197716	0.108602	0.187928	0.136988
chr11	132813563	OPCML;OPCML	0.573158	0.605238	0.536554	0.502985	0.577831	0.608503	0.667482	0.492765	0.532119	0.586709	0.542725	0.5677	0.47556	0.543366	0.460875	0.515243	0.546235	0.653417	0.562778	0.573606	0.494863	0.596915	0.454419	0.485095	0.57189	0.501051	0.578701	0.539773	0.647562	0.496106	0.606471	0.517329	0.572388	0.514557	0.441626	0.590396	0.456337	0.58817	0.614905	0.576276	0.671811	0.660974	0.440787	0.567437	0.619547	0.55589	0.517841
chr11	132813819	OPCML;OPCML	0.526664	0.54483	0.568002	0.56512	0.473588	0.650789	0.577095	0.561103	0.486498	0.6366	0.537035	0.520472	0.540187	0.50566	0.544886	0.503224	0.556733	0.569725	0.481908	0.507712	0.549285	0.415247	0.459578	0.340189	0.430986	0.599616	0.523918	0.519432	0.492552	0.552298	0.547529	0.559483	0.56956	0.508492	0.416649	0.526513	0.435495	0.544195	0.594033	0.552805	0.407945	0.561779	0.439298	0.498039	0.528402	0.589653	0.522818
chr11	132814117	OPCML;OPCML	0.25101	0.241597	0.252439	0.256986	0.241844	0.200421	0.241032	0.222851	0.167779	0.239327	0.28352	0.277206	0.110556	0.0882141	0.136255	0.13004	0.234384	0.243137	0.155158	0.221723	0.199648	0.158034	0.231347	0.174276	0.171092	0.229269	0.307013	0.159624	0.301579	0.164748	0.191184	0.173101	0.249753	0.200401	0.140066	0.224173	0.200538	0.234477	0.201745	0.190317	0.163624	0.0939453	0.240297	0.118432	0.261037	0.283096	0.1584
chr11	132814206	OPCML;OPCML	0.340031	0.328586	0.343765	0.48692	0.345903	0.296496	0.184937	0.363827	0.339506	0.364355	0.392353	0.350185	0.16786	0.34522	0.206529	0.430557	0.276813	0.390495	0.35527	0.350089	0.374035	0.314321	0.333947	0.248117	0.313571	0.35905	0.513442	0.326395	0.326155	0.379643	0.356995	0.328295	0.392532	0.466737	0.262138	0.302361	0.297138	0.399704	0.495534	0.360403	0.288004	0.482115	0.389613	0.539843	0.417786	0.360813	0.281594
chr11	132814471	OPCML;OPCML	0.212016	0.38321	0.470789	0.227938	0.266113	0.147827	0.310726	0.216124	0.285031	0.370335	0.341368	0.372335	0.243208	0.336387	0.33611	0.317529	0.326159	0.498182	0.393393	0.358468	0.395882	0.349391	0.328571	0.140374	0.412399	0.351939	0.364467	0.402423	0.322693	0.299897	0.332732	0.331495	0.224036	0.22949	0.330516	0.475706	0.424002	0.435719	0.460064	0.435813	0.473653	0.384362	0.335892	0.400718	0.226079	0.410129	0.466188
chr11	132814660	OPCML	0.527522	0.4787	0.547048	0.546509	0.347897	0.35979	0.407127	0.41015	0.433542	0.453472	0.496217	0.467948	0.329156	0.494641	0.550569	0.520941	0.467211	0.637221	0.485306	0.480444	0.532681	0.394259	0.49749	0.540614	0.545707	0.520803	0.485375	0.507929	0.557052	0.370629	0.602357	0.344672	0.402649	0.576294	0.51094	0.531358	0.367571	0.540325	0.417073	0.331396	0.616469	0.498441	0.456829	0.599965	0.607037	0.498082	0.462186
chr12	2338399	CACNA1C;CACNA1C;CACNA1C;CACNA1C;CACNA1C;CACNA1C;CACNA1C;CACNA1C;CACNA1C;CACNA1C;CACNA1C;CACNA1C;CACNA1C;CACNA1C;CACNA1C;CACNA1C;CACNA1C;CACNA1C;CACNA1C;CACNA1C;CACNA1C;CACNA1C;CACNA1C	0.600756	0.532542	0.457016	0.544999	0.668668	0.52863	0.527103	0.618101	0.622796	0.609572	0.604468	0.622097	0.616216	0.675583	0.560154	0.639933	0.561654	0.571258	0.59381	0.638661	0.643661	0.591222	0.541543	0.559785	0.620675	0.558349	0.553156	0.579602	0.542487	0.533989	0.585386	0.617967	0.609235	0.556584	0.675306	0.588862	0.502428	0.558846	0.439538	0.660178	0.647182	0.623955	0.613221	0.480777	0.581497	0.647899	0.535689
chr12	2338945	CACNA1C;CACNA1C;CACNA1C;CACNA1C;CACNA1C;CACNA1C;CACNA1C;CACNA1C;CACNA1C;CACNA1C;CACNA1C;CACNA1C;CACNA1C;CACNA1C;CACNA1C;CACNA1C;CACNA1C;CACNA1C;CACNA1C;CACNA1C;CACNA1C;CACNA1C;CACNA1C	0.904353	0.913975	0.924265	0.904138	0.964508	0.891876	0.901772	0.892701	0.888886	0.886362	0.892601	0.893177	0.889996	0.877158	0.874512	0.890683	0.858899	0.896057	0.899114	0.901456	0.872321	0.882433	0.858827	0.821327	0.900003	0.893145	0.882686	0.885115	0.874262	0.87614	0.853724	0.869096	0.872762	0.8898	0.869322	0.914928	0.890195	0.85696	0.848335	0.942694	0.938015	0.876909	0.909516	0.882471	0.89982	0.518914	0.867007
chr12	2339235	CACNA1C;CACNA1C;CACNA1C;CACNA1C;CACNA1C;CACNA1C;CACNA1C;CACNA1C;CACNA1C;CACNA1C;CACNA1C;CACNA1C;CACNA1C;CACNA1C;CACNA1C;CACNA1C;CACNA1C;CACNA1C;CACNA1C;CACNA1C;CACNA1C;CACNA1C;CACNA1C	0.964104	0.93848	0.926125	0.923865	0.941739	0.922963	0.921941	0.920107	0.90907	0.861823	0.901608	0.936602	0.886637	0.871492	0.915106	0.886034	0.903524	0.915658	0.893302	0.919104	0.907572	0.882719	0.908475	0.890246	0.914599	0.916523	0.916015	0.903737	0.90939	0.905393	0.89217	0.898061	0.896145	0.912469	0.904573	0.919262	0.884527	0.859625	0.89338	0.904762	0.909366	0.901257	0.960269	0.922519	0.950661	0.885735	0.957864
chr12	2339439	CACNA1C;CACNA1C;CACNA1C;CACNA1C;CACNA1C;CACNA1C;CACNA1C;CACNA1C;CACNA1C;CACNA1C;CACNA1C;CACNA1C;CACNA1C;CACNA1C;CACNA1C;CACNA1C;CACNA1C;CACNA1C;CACNA1C;CACNA1C;CACNA1C;CACNA1C;CACNA1C	0.688956	0.739211	0.723404	0.76636	0.806004	0.798512	0.698489	0.78967	0.752401	0.749092	0.804178	0.697797	0.830673	0.704191	0.768541	0.606578	0.570668	0.791524	0.680651	0.867076	0.664917	0.774338	0.666986	0.704719	0.687822	0.624493	0.662927	0.74477	0.71827	0.729456	0.831649	0.751429	0.598881	0.679575	0.62455	0.6613	0.465953	0.403672	0.680746	0.75234	0.759478	0.66363	0.621385	0.799098	0.720945	0.690313	0.650604
chr12	2339513	CACNA1C;CACNA1C;CACNA1C;CACNA1C;CACNA1C;CACNA1C;CACNA1C;CACNA1C;CACNA1C;CACNA1C;CACNA1C;CACNA1C;CACNA1C;CACNA1C;CACNA1C;CACNA1C;CACNA1C;CACNA1C;CACNA1C;CACNA1C;CACNA1C;CACNA1C;CACNA1C	0.684625	0.671853	0.678266	0.725104	0.80582	0.705613	0.690277	0.742359	0.669727	0.647853	0.718522	0.637846	0.752337	0.668859	0.744275	0.58939	0.630449	0.679479	0.66503	0.772295	0.633973	0.711581	0.648779	0.699592	0.714905	0.639852	0.610938	0.662535	0.715132	0.70433	0.715997	0.663876	0.60234	0.662103	0.604863	0.691546	0.618759	0.58323	0.711758	0.685337	0.744268	0.711546	0.680211	0.76892	0.6979	0.637969	0.657031
chr12	2339614	CACNA1C;CACNA1C;CACNA1C;CACNA1C;CACNA1C;CACNA1C;CACNA1C;CACNA1C;CACNA1C;CACNA1C;CACNA1C;CACNA1C;CACNA1C;CACNA1C;CACNA1C;CACNA1C;CACNA1C;CACNA1C;CACNA1C;CACNA1C;CACNA1C;CACNA1C;CACNA1C	0.548	0.536416	0.478518	0.515787	0.638887	0.551291	0.47494	0.570723	0.541123	0.540224	0.513301	0.525222	0.584379	0.575685	0.577953	0.503311	0.453179	0.553105	0.493508	0.59811	0.510758	0.604303	0.486429	0.541582	0.546418	0.453548	0.465015	0.490003	0.574062	0.499968	0.54267	0.516618	0.488307	0.506867	0.518976	0.571165	0.443443	0.412315	0.488527	0.520833	0.621892	0.540827	0.567107	0.558937	0.457763	0.559345	0.468247
chr12	2800755	CACNA1C;CACNA1C;CACNA1C;CACNA1C;CACNA1C;CACNA1C;CACNA1C;CACNA1C;CACNA1C;CACNA1C;CACNA1C;CACNA1C;CACNA1C;CACNA1C;CACNA1C;CACNA1C;CACNA1C;CACNA1C;CACNA1C;CACNA1C;CACNA1C;CACNA1C;CACNA1C	0.294939	0.208438	0.187183	0.235836	0.219985	0.229589	0.258831	0.35854	0.278882	0.343207	0.329236	0.329508	0.29197	0.315788	0.267475	0.336969	0.324092	0.28278	0.315177	0.270841	0.289388	0.255634	0.294411	0.24329	0.305165	0.288953	0.303042	0.250529	0.283642	0.299298	0.286278	0.26211	0.265348	0.30254	0.303604	0.212925	0.287419	0.270734	0.265284	0.315157	0.344939	0.293349	0.313274	0.21473	0.373667	0.346265	0.286139
chr12	2800909	CACNA1C;CACNA1C;CACNA1C;CACNA1C;CACNA1C;CACNA1C;CACNA1C;CACNA1C;CACNA1C;CACNA1C;CACNA1C;CACNA1C;CACNA1C;CACNA1C;CACNA1C;CACNA1C;CACNA1C;CACNA1C;CACNA1C;CACNA1C;CACNA1C;CACNA1C;CACNA1C	0.2248	0.210338	0.149085	0.210692	0.0842988	0.240729	0.227937	0.340312	0.233256	0.357232	0.3412	0.350256	0.233728	0.277915	0.28318	0.316508	0.24291	0.272718	0.289031	0.322425	0.278223	0.275334	0.268032	0.235301	0.334193	0.33787	0.30085	0.283809	0.281574	0.292749	0.221457	0.273158	0.228087	0.20399	0.315257	0.133913	0.238184	0.276109	0.213626	0.291061	0.323187	0.215921	0.121763	0.151435	0.377867	0.343096	0.263399
chr12	2800919	CACNA1C;CACNA1C;CACNA1C;CACNA1C;CACNA1C;CACNA1C;CACNA1C;CACNA1C;CACNA1C;CACNA1C;CACNA1C;CACNA1C;CACNA1C;CACNA1C;CACNA1C;CACNA1C;CACNA1C;CACNA1C;CACNA1C;CACNA1C;CACNA1C;CACNA1C;CACNA1C	0.134631	0.115391	0.0884695	0.137066	0.084504	0.147376	0.161808	0.249087	0.177307	0.283643	0.234051	0.311968	0.228089	0.247586	0.223058	0.241909	0.171411	0.206382	0.242114	0.223176	0.200738	0.187072	0.186554	0.190076	0.258612	0.186864	0.263634	0.162637	0.187707	0.228936	0.19963	0.211002	0.168847	0.153471	0.220097	0.0901147	0.102269	0.235089	0.168548	0.169008	0.179426	0.140415	0.05281	0.0774434	0.294918	0.293142	0.181892
chr12	22487658	ST8SIA1	0.416043	0.33088	0.372451	0.377101	0.29867	0.404786	0.377895	0.334792	0.352425	0.387525	0.355279	0.388296	0.316583	0.335397	0.324663	0.035843	0.260761	0.361243	0.29915	0.326696	0.302887	0.347343	0.24198	0.286216	0.374983	0.305347	0.302267	0.310936	0.306142	0.38059	0.28472	0.303105	0.327039	0.260704	0.305446	0.323749	0.301523	0.36453	0.515705	0.320838	0.351259	0.305498	0.179849	0.335079	0.429995	0.325917	0.398931
chr12	22487668	ST8SIA1	0.286853	0.248279	0.351237	0.2628	0.228555	0.389803	0.434653	0.321552	0.331909	0.342861	0.296053	0.334747	0.291799	0.280246	0.289118	0.03285	0.241469	0.277146	0.244843	0.265236	0.26076	0.284944	0.202347	0.230971	0.312039	0.254051	0.271963	0.283834	0.302626	0.302162	0.257107	0.25276	0.253684	0.240516	0.247105	0.29309	0.245106	0.315298	0.437001	0.385393	0.313925	0.282207	0.129288	0.342027	0.365757	0.348595	0.320983
chr12	22487781	ST8SIA1	0.452047	0.449676	0.442203	0.447013	0.363425	0.451879	0.461998	0.36744	0.413026	0.413506	0.41582	0.431033	0.386705	0.422661	0.391801	0.0963405	0.350652	0.489286	0.346331	0.372261	0.402001	0.419621	0.314819	0.328403	0.402345	0.366478	0.335531	0.378507	0.401307	0.395969	0.346583	0.391405	0.359152	0.335729	0.328758	0.360979	0.395019	0.38381	0.59077	0.418814	0.448346	0.411089	0.272116	0.408208	0.453768	0.389846	0.450962
chr12	22487847	ST8SIA1	0.493276	0.444529	0.433463	0.450902	0.583487	0.509403	0.500845	0.410363	0.417175	0.450771	0.435631	0.49996	0.454504	0.438337	0.429151	0.0830588	0.436221	0.462678	0.36459	0.37042	0.428849	0.489922	0.353532	0.348181	0.43698	0.422982	0.417996	0.392369	0.449753	0.473801	0.425507	0.401392	0.445526	0.427998	0.411557	0.452978	0.5138	0.404744	0.622025	0.58531	0.545886	0.470343	0.425067	0.536736	0.569533	0.466278	0.483051
chr12	22488176	ST8SIA1	0.374258	0.372999	0.363231	0.378452	0.287694	0.406223	0.407897	0.345938	0.345036	0.364399	0.367376	0.384182	0.33853	0.323666	0.348416	0.0842241	0.320121	0.376916	0.319325	0.360071	0.42747	0.371883	0.334806	0.329698	0.365473	0.41174	0.358526	0.342431	0.379729	0.381552	0.356017	0.344788	0.376657	0.336195	0.346105	0.373872	0.466349	0.374667	0.54501	0.379909	0.382344	0.366802	0.343524	0.475122	0.467899	0.319077	0.381484
chr12	22488229	ST8SIA1	0.640079	0.600842	0.604006	0.639862	0.278967	0.65864	0.643815	0.558086	0.534793	0.629763	0.604013	0.666391	0.49789	0.533581	0.492927	0.128337	0.461267	0.5842	0.533798	0.614936	0.592599	0.660936	0.5657	0.47423	0.564248	0.514497	0.584962	0.528214	0.604048	0.616273	0.572977	0.538783	0.630198	0.519606	0.551856	0.550125	0.516769	0.609585	0.792538	0.594553	0.810469	0.553523	0.506224	0.54144	0.698471	0.479095	0.652355
chr12	22488465	ST8SIA1	0.384582	0.358817	0.380267	0.353451	0.302815	0.390206	0.383157	0.288757	0.31392	0.333477	0.340165	0.342285	0.281967	0.319864	0.339758	0.0668953	0.282746	0.355959	0.273208	0.302168	0.339261	0.360665	0.259885	0.282981	0.336678	0.310097	0.300011	0.291865	0.326908	0.352569	0.321139	0.271383	0.350593	0.297403	0.296057	0.337294	0.359286	0.334293	0.482093	0.372614	0.415299	0.396924	0.360532	0.39013	0.410111	0.293597	0.344319
chr12	65218258		0.473498	0.465974	0.441936	0.426856	0.443343	0.479872	0.482081	0.459735	0.437705	0.460656	0.457129	0.469162	0.506391	0.465342	0.457713	0.470823	0.414928	0.461269	0.448712	0.482154	0.471967	0.472704	0.453704	0.455202	0.50429	0.32934	0.430711	0.421746	0.355786	0.487461	0.436273	0.424152	0.433531	0.458294	0.417694	0.469103	0.507657	0.452576	0.508407	0.500572	0.531011	0.502878	0.501498	0.506391	0.513345	0.396789	0.396057
chr12	65218260		0.375104	0.44066	0.399106	0.374196	0.227721	0.432968	0.458067	0.410493	0.374545	0.396964	0.436102	0.408167	0.435277	0.421804	0.394555	0.435927	0.381139	0.388263	0.398036	0.418711	0.433604	0.391061	0.390165	0.35418	0.444054	0.253004	0.355768	0.374967	0.257596	0.440111	0.376825	0.355407	0.396902	0.395303	0.401413	0.316304	0.435332	0.422148	0.428677	0.411641	0.422347	0.350182	0.305772	0.435368	0.428767	0.343707	0.323244
chr12	65218413		0.388919	0.372167	0.335576	0.449889	0.370103	0.483698	0.466679	0.43157	0.410475	0.34118	0.347341	0.395728	0.366069	0.399429	0.436619	0.387819	0.372835	0.384872	0.42723	0.410174	0.440812	0.358913	0.345349	0.359983	0.420174	0.109971	0.358669	0.321682	0.152476	0.35384	0.39622	0.411193	0.415015	0.429275	0.369947	0.294033	0.386212	0.473776	0.417629	0.532952	0.498933	0.426814	0.344106	0.403381	0.494956	0.377718	0.330287
chr12	65218728		0.384161	0.380614	0.373268	0.38459	0.302084	0.389788	0.332795	0.395626	0.268327	0.396804	0.393523	0.420545	0.34396	0.379829	0.323049	0.31061	0.284613	0.285913	0.3704	0.399417	0.378899	0.404164	0.376887	0.263969	0.325943	0.296944	0.323054	0.316606	0.348183	0.282621	0.368822	0.319999	0.331924	0.387475	0.32425	0.375813	0.426577	0.321976	0.37673	0.421189	0.471646	0.407302	0.394396	0.290686	0.421092	0.422624	0.33617
chr12	65218841		0.535564	0.501223	0.49038	0.479288	0.473895	0.328058	0.527759	0.50456	0.371699	0.590331	0.439597	0.463935	0.394866	0.500307	0.502088	0.343045	0.39636	0.52608	0.488835	0.517713	0.49074	0.492553	0.410547	0.447514	0.446782	0.318242	0.421221	0.463519	0.510095	0.472478	0.497152	0.492293	0.512991	0.50902	0.457703	0.473491	0.475518	0.455552	0.488958	0.40697	0.584538	0.537151	0.48687	0.549809	0.590233	0.537178	0.441648
chr12	65218869		0.27314	0.256312	0.258478	0.291831	0.208245	0.319036	0.31376	0.337014	0.148485	0.304374	0.202648	0.281356	0.26438	0.307006	0.296806	0.305239	0.281466	0.338389	0.281763	0.299466	0.278736	0.29249	0.264541	0.23918	0.143861	0.267486	0.237805	0.286973	0.315254	0.319344	0.296164	0.302384	0.220097	0.268152	0.259178	0.225411	0.36077	0.261827	0.394832	0.295429	0.240141	0.312986	0.0970567	0.33438	0.368578	0.272446	0.253239
chr12	103889307	C12orf42;C12orf42	0.547952	0.558998	0.525672	0.537162	0.541212	0.567292	0.566887	0.557222	0.53397	0.539072	0.546382	0.546932	0.543939	0.532192	0.580375	0.52258	0.521763	0.5517	0.544873	0.544183	0.514486	0.535122	0.534844	0.527345	0.522951	0.528082	0.547558	0.545086	0.583625	0.55465	0.524412	0.558827	0.505728	0.541315	0.53978	0.535765	0.495922	0.568974	0.547767	0.545615	0.513655	0.621829	0.508656	0.568833	0.603886	0.484619	0.533596
chr12	103889516	C12orf42;C12orf42	0.540356	0.521962	0.499937	0.52758	0.396648	0.298016	0.606425	0.52691	0.512946	0.531343	0.555858	0.526284	0.539055	0.484445	0.513996	0.516983	0.550399	0.48424	0.505233	0.465577	0.507263	0.516022	0.412451	0.45467	0.454554	0.513062	0.533727	0.50668	0.52325	0.541818	0.546205	0.507962	0.522937	0.550126	0.49275	0.464622	0.464627	0.492455	0.511439	0.488097	0.379409	0.479741	0.269254	0.538528	0.569394	0.446177	0.505787
chr12	103889655	C12orf42;C12orf42;C12orf42	0.428783	0.437495	0.433425	0.371078	0.30661	0.42685	0.494172	0.48992	0.455721	0.451494	0.472638	0.438298	0.405531	0.347279	0.414739	0.477314	0.478727	0.430154	0.467964	0.436301	0.421172	0.445753	0.446755	0.286594	0.413976	0.435385	0.3361	0.459683	0.461973	0.515248	0.440632	0.489807	0.423628	0.441157	0.428447	0.337948	0.415348	0.480736	0.45239	0.48317	0.248978	0.428731	0.207959	0.343101	0.45237	0.345869	0.328594
chr12	103889772	C12orf42;C12orf42	0.501882	0.542414	0.462293	0.489703	0.415121	0.541055	0.557737	0.535029	0.489823	0.508543	0.537974	0.448717	0.489918	0.492131	0.512317	0.509525	0.541324	0.529917	0.504351	0.476548	0.491348	0.474044	0.430368	0.318724	0.509509	0.527567	0.422134	0.491256	0.502341	0.538597	0.502332	0.554402	0.494733	0.48164	0.459443	0.455734	0.476959	0.524528	0.363682	0.537745	0.33411	0.476678	0.426772	0.532267	0.57753	0.476712	0.472697
chr12	103889784	C12orf42;C12orf42	0.328044	0.394515	0.375801	0.397618	0.36599	0.426997	0.452932	0.401066	0.395116	0.391446	0.410823	0.396597	0.428619	0.354381	0.407947	0.375862	0.376404	0.434908	0.394077	0.404072	0.367453	0.405035	0.368645	0.266085	0.373726	0.388429	0.368005	0.389446	0.356801	0.40384	0.36924	0.403843	0.386385	0.337746	0.388542	0.327841	0.362665	0.388149	0.345547	0.440088	0.320717	0.355505	0.330538	0.415719	0.459575	0.389954	0.324742
chr12	103889789	C12orf42;C12orf42	0.554185	0.550297	0.483403	0.505218	0.456709	0.572881	0.571453	0.575152	0.50611	0.508865	0.597127	0.522278	0.459142	0.510908	0.531597	0.56835	0.533591	0.572446	0.539945	0.510592	0.512929	0.520172	0.486625	0.504375	0.518327	0.508169	0.527997	0.551288	0.538413	0.5834	0.551568	0.6283	0.571675	0.561939	0.48615	0.449863	0.38546	0.568998	0.510302	0.441737	0.436505	0.515885	0.293635	0.497795	0.527219	0.482898	0.454642
chr12	103889798	C12orf42;C12orf42	0.544106	0.559385	0.542097	0.500447	0.555538	0.494463	0.583638	0.540813	0.478158	0.53435	0.559201	0.407264	0.469032	0.507373	0.52844	0.511209	0.555145	0.545158	0.528286	0.523224	0.515065	0.443854	0.48641	0.471393	0.536605	0.559863	0.535337	0.566636	0.54444	0.564451	0.571532	0.618786	0.579274	0.555767	0.472821	0.566131	0.505874	0.546216	0.520612	0.599594	0.552962	0.553026	0.520821	0.597248	0.63149	0.473279	0.44048
chr12	103889903	C12orf42;C12orf42	0.389812	0.389809	0.354798	0.367124	0.346189	0.246332	0.376348	0.424647	0.224292	0.386239	0.426445	0.325114	0.286225	0.368504	0.330643	0.296078	0.446327	0.355967	0.414719	0.34178	0.397556	0.40668	0.35413	0.312647	0.289284	0.376052	0.306513	0.365237	0.337843	0.437991	0.400827	0.453	0.366486	0.390043	0.342849	0.306193	0.411685	0.415192	0.33618	0.484325	0.430297	0.486768	0.33077	0.444784	0.366722	0.387846	0.33832
chr13	33001250	N4BP2L1;N4BP2L1	0.503715	0.492958	0.489293	0.484408	0.492775	0.479121	0.652365	0.451558	0.4367	0.467724	0.479771	0.456749	0.481279	0.395998	0.49996	0.458292	0.467473	0.501303	0.501583	0.434198	0.465564	0.511513	0.466637	0.435197	0.497773	0.50377	0.394419	0.489409	0.525233	0.484064	0.476028	0.457778	0.437013	0.467127	0.445663	0.421124	0.531953	0.483134	0.476439	0.556852	0.605435	0.47363	0.433525	0.548325	0.585097	0.381264	0.761789
chr13	33001498	N4BP2L1;N4BP2L1	0.606388	0.591027	0.594412	0.588533	0.574944	0.618367	0.777657	0.58064	0.586401	0.563579	0.562097	0.579129	0.561552	0.557536	0.595665	0.561433	0.548524	0.573883	0.58836	0.541143	0.575504	0.59542	0.544728	0.55548	0.545485	0.613357	0.567955	0.550138	0.571155	0.601096	0.585577	0.585359	0.559609	0.564046	0.535965	0.511469	0.538283	0.55405	0.603068	0.617874	0.610768	0.564667	0.485197	0.581282	0.643336	0.494219	0.728945
chr13	33001751	N4BP2L1;N4BP2L1	0.457137	0.459171	0.436266	0.463302	0.318607	0.490917	0.704285	0.432135	0.443451	0.443583	0.47826	0.439133	0.479613	0.421112	0.473787	0.473987	0.418731	0.421721	0.444309	0.371812	0.471025	0.421763	0.422303	0.390855	0.424368	0.444054	0.372867	0.416274	0.45422	0.496327	0.406336	0.460936	0.407568	0.448822	0.398354	0.358213	0.379616	0.424393	0.405116	0.491629	0.487321	0.387762	0.268819	0.447017	0.578533	0.378558	0.678788
chr13	33002010	N4BP2L1;N4BP2L1	0.535687	0.526139	0.549933	0.490969	0.490785	0.532856	0.65936	0.495525	0.491762	0.484002	0.488801	0.520411	0.510852	0.501265	0.526803	0.494377	0.490889	0.514765	0.519827	0.508177	0.517288	0.505974	0.494964	0.501521	0.51533	0.50207	0.478767	0.517988	0.512815	0.508733	0.525712	0.538511	0.49062	0.525664	0.485427	0.461396	0.526538	0.500231	0.500082	0.499524	0.515645	0.510482	0.460965	0.5683	0.560111	0.480685	0.607992
chr13	33002128	N4BP2L1;N4BP2L1	0.430786	0.469854	0.492604	0.405531	0.35625	0.4808	0.636259	0.434876	0.421087	0.447108	0.429081	0.44015	0.443579	0.382226	0.456756	0.453228	0.390708	0.442146	0.421835	0.382674	0.428207	0.434638	0.361865	0.377357	0.393321	0.403724	0.3679	0.438677	0.444773	0.475553	0.443314	0.461938	0.384967	0.42065	0.384866	0.362542	0.41657	0.398722	0.435089	0.475787	0.508418	0.38798	0.305588	0.428629	0.501092	0.36701	0.647213
chr13	33002136	N4BP2L1;N4BP2L1	0.500475	0.547157	0.556969	0.511062	0.416458	0.553002	0.788694	0.511593	0.512631	0.514676	0.508534	0.536197	0.557416	0.491327	0.528437	0.576323	0.576251	0.555768	0.505039	0.481804	0.526897	0.522802	0.467368	0.466116	0.484999	0.554093	0.460137	0.505861	0.512584	0.575766	0.542037	0.565797	0.489437	0.518195	0.428412	0.365844	0.475346	0.502264	0.510914	0.582112	0.563	0.475941	0.387567	0.514005	0.586861	0.427772	0.763124
chr13	33002247	N4BP2L1;N4BP2L1;N4BP2L1;N4BP2L1	0.484386	0.468586	0.472837	0.458816	0.512931	0.477802	0.663736	0.44603	0.42816	0.415488	0.466001	0.450179	0.46917	0.423826	0.48439	0.44889	0.424775	0.44985	0.453334	0.437006	0.481995	0.477922	0.429215	0.43083	0.451639	0.471142	0.43475	0.440184	0.481762	0.467849	0.465597	0.448719	0.422347	0.491596	0.393108	0.474327	0.445741	0.432129	0.458734	0.485274	0.551695	0.467684	0.496722	0.506529	0.485061	0.372432	0.67812
chr13	33002269	N4BP2L1;N4BP2L1;N4BP2L1;N4BP2L1	0.488355	0.460977	0.462914	0.450438	0.520532	0.455586	0.648809	0.462033	0.42269	0.424986	0.476166	0.454832	0.448871	0.4155	0.479182	0.446494	0.417264	0.447063	0.450804	0.423728	0.447495	0.486452	0.43134	0.426528	0.454968	0.462419	0.425216	0.421419	0.481706	0.453759	0.453781	0.422885	0.39598	0.465815	0.368097	0.446886	0.449887	0.440418	0.438357	0.495887	0.553836	0.43273	0.457515	0.502041	0.522081	0.377357	0.688025
chr13	33002360	N4BP2L1;N4BP2L1	0.501334	0.451946	0.491457	0.442917	0.479552	0.457279	0.742069	0.485688	0.404648	0.425559	0.425922	0.447185	0.46556	0.413988	0.457412	0.468125	0.446184	0.443625	0.462965	0.407163	0.445414	0.441631	0.373487	0.40464	0.450833	0.472585	0.369911	0.435463	0.530985	0.451085	0.486996	0.478899	0.411949	0.446101	0.325052	0.423841	0.417236	0.416837	0.416944	0.534978	0.541787	0.41585	0.457906	0.489038	0.60807	0.349697	0.694444
chr13	33002388	N4BP2L1;N4BP2L1	0.521495	0.506545	0.516264	0.5906	0.581203	0.530905	0.710208	0.518326	0.464197	0.460366	0.517415	0.544113	0.500801	0.438092	0.507768	0.480872	0.497722	0.546447	0.532056	0.537996	0.477259	0.528848	0.47961	0.454081	0.527375	0.503643	0.491788	0.502445	0.511684	0.519978	0.511283	0.519959	0.451917	0.525079	0.401893	0.439254	0.460596	0.473751	0.503048	0.565103	0.561148	0.465172	0.496735	0.553216	0.582994	0.399547	0.750483
chr13	33002412	N4BP2L1;N4BP2L1	0.507956	0.441116	0.440085	0.461818	0.546999	0.44275	0.648159	0.455083	0.425805	0.413943	0.442765	0.471556	0.460859	0.40627	0.475859	0.44005	0.440944	0.462332	0.472456	0.437332	0.449153	0.461689	0.433616	0.422247	0.431488	0.467234	0.42558	0.446701	0.471444	0.469434	0.459443	0.444949	0.417352	0.490692	0.37714	0.44331	0.449759	0.435002	0.465132	0.528383	0.556229	0.452458	0.47223	0.505855	0.555102	0.37055	0.688293
chr13	33002431	N4BP2L1;N4BP2L1	0.557947	0.537877	0.53055	0.550392	0.509201	0.532942	0.699523	0.537762	0.519864	0.516594	0.537528	0.52032	0.531042	0.511398	0.54342	0.514491	0.530442	0.529594	0.521971	0.509538	0.511979	0.545014	0.512374	0.520599	0.530459	0.532431	0.485421	0.546824	0.52583	0.51018	0.550183	0.554109	0.513297	0.555321	0.48433	0.451575	0.480592	0.507133	0.528909	0.51503	0.529863	0.471219	0.450457	0.550952	0.555258	0.459421	0.730365
chr13	33002447	N4BP2L1;N4BP2L1	0.462279	0.440489	0.498469	0.438831	0.457139	0.457205	0.606633	0.456549	0.413736	0.425489	0.44041	0.47098	0.436723	0.422662	0.451577	0.439059	0.428426	0.443735	0.424544	0.409565	0.434555	0.435885	0.409754	0.379607	0.424372	0.444339	0.399611	0.435604	0.464396	0.441209	0.473497	0.461916	0.399166	0.471932	0.378318	0.369191	0.393704	0.433286	0.454751	0.471837	0.473919	0.370651	0.377632	0.487303	0.511105	0.348816	0.64516
chr13	102568345	FGF14;FGF14	0.38665	0.314741	0.331704	0.342586	0.453188	0.455084	0.336673	0.303549	0.366869	0.426941	0.443501	0.370812	0.353307	0.453419	0.328071	0.3523	0.388895	0.31986	0.428603	0.4423	0.270336	0.32891	0.430706	0.443055	0.349142	0.471569	0.234755	0.414082	0.478533	0.37312	0.282315	0.388109	0.206187	0.346819	0.332161	0.518797	0.391252	0.465712	0.356943	0.464431	0.529066	0.505113	0.395464	0.521327	0.459495	0.352417	0.258881
chr13	102568502	FGF14;FGF14	0.563436	0.550244	0.492854	0.630194	0.66886	0.556247	0.619889	0.527597	0.5829	0.516454	0.597332	0.608363	0.565504	0.605471	0.560871	0.474731	0.594002	0.577706	0.589919	0.652357	0.594612	0.569262	0.560165	0.51879	0.662764	0.480635	0.596894	0.58874	0.639212	0.593807	0.630188	0.601516	0.645717	0.523172	0.61949	0.559322	0.605342	0.60232	0.612437	0.605715	0.57076	0.550844	0.456749	0.542122	0.601309	0.519604	0.535123
chr13	102568555	FGF14;FGF14	0.571771	0.496425	0.503457	0.515812	0.595111	0.505585	0.536218	0.517903	0.445324	0.569778	0.575855	0.483081	0.552352	0.51666	0.490521	0.481157	0.488612	0.50452	0.499746	0.583179	0.476619	0.496923	0.494824	0.459973	0.62148	0.45967	0.483451	0.563515	0.541616	0.519636	0.577077	0.558556	0.529175	0.484776	0.454628	0.623113	0.529982	0.506122	0.666965	0.596592	0.66115	0.567877	0.575348	0.677421	0.599137	0.602704	0.47787
chr13	102568886	FGF14;FGF14	0.598272	0.515086	0.572151	0.413819	0.402026	0.619762	0.635631	0.511357	0.479298	0.552547	0.580696	0.509337	0.481615	0.519341	0.55767	0.494748	0.528135	0.584695	0.543492	0.568099	0.443767	0.594161	0.4138	0.51117	0.567744	0.545082	0.551895	0.584036	0.564825	0.560839	0.542725	0.546951	0.531734	0.559402	0.509728	0.460103	0.512186	0.590749	0.596544	0.63011	0.53539	0.574613	0.460703	0.608451	0.648943	0.562714	0.553099
chr13	102569538	FGF14;FGF14	0.59959	0.593282	0.59091	0.570125	0.677977	0.562845	0.621292	0.576222	0.528626	0.563044	0.610982	0.564916	0.562415	0.52153	0.527076	0.543087	0.531977	0.563654	0.563244	0.572569	0.579732	0.518505	0.574066	0.465855	0.535006	0.516068	0.543457	0.500607	0.549156	0.66065	0.521399	0.527809	0.59963	0.623307	0.523189	0.448912	0.580874	0.551351	0.533505	0.614208	0.645293	0.430235	0.559538	0.615134	0.646019	0.606092	0.579653
chr13	102569815	FGF14;FGF14	0.508787	0.40366	0.435119	0.392388	0.69092	0.409388	0.59125	0.440128	0.32681	0.44101	0.299583	0.414103	0.493369	0.377936	0.373951	0.444835	0.369627	0.465992	0.389367	0.478355	0.409465	0.474631	0.425565	0.35244	0.528639	0.421529	0.453703	0.401502	0.437685	0.473262	0.452013	0.448745	0.420543	0.383842	0.418878	0.467377	0.469889	0.41362	0.521783	0.460176	0.382944	0.406154	0.202781	0.522038	0.520066	0.497331	0.488689
chr13	102569876	FGF14;FGF14	0.519611	0.551093	0.510667	0.455335	0.484804	0.515201	0.470223	0.556337	0.452037	0.533792	0.460167	0.536716	0.602237	0.542354	0.519872	0.511254	0.551558	0.415419	0.529584	0.589576	0.520627	0.553949	0.496378	0.391489	0.533339	0.44281	0.513568	0.559156	0.560601	0.598866	0.530758	0.371736	0.502076	0.653695	0.462005	0.552319	0.518652	0.628706	0.535545	0.497632	0.265689	0.671704	0.168147	0.583773	0.618203	0.589049	0.582165
chr13	102569894	FGF14;FGF14	0.4053	0.425446	0.384044	0.374317	0.255842	0.378066	0.526079	0.415909	0.37566	0.397353	0.380391	0.399515	0.485984	0.35307	0.344976	0.444018	0.386171	0.389335	0.337224	0.46203	0.401285	0.378707	0.333043	0.348506	0.450404	0.42247	0.325385	0.411001	0.419154	0.553727	0.409496	0.333606	0.354666	0.631667	0.332976	0.310167	0.198505	0.486114	0.543227	0.320028	0.24707	0.408605	0.118926	0.403742	0.419675	0.395359	0.387038
chr14	24563410	PCK2;PCK2	0.371331	0.310942	0.300059	0.361952	0.249693	0.290085	0.390349	0.0467339	0.364022	0.26964	0.177866	0.304035	0.343243	0.164868	0.388325	0.302357	0.363444	0.398548	0.286532	0.393036	0.416511	0.0259984	0.322319	0.347982	0.239657	0.265303	0.333148	0.316347	0.337439	0.388277	0.314187	0.212176	0.293349	0.0443733	0.38262	0.21321	0.289458	0.317206	0.318483	0.363199	0.195666	0.0266691	0.262146	0.28258	0.392508	0.0313207	0.336786
chr14	24563435	PCK2;PCK2	0.494644	0.487569	0.501204	0.43825	0.463845	0.449152	0.635228	0.218854	0.493429	0.451991	0.407343	0.4611	0.477562	0.359602	0.495069	0.433861	0.476566	0.503736	0.411924	0.524327	0.526823	0.095616	0.485595	0.490794	0.455432	0.43816	0.50168	0.473136	0.483498	0.509311	0.500534	0.368904	0.459513	0.105441	0.460173	0.368713	0.47635	0.446626	0.492008	0.522066	0.443081	0.0856602	0.485504	0.506868	0.516849	0.075974	0.512634
chr14	24563578	PCK2;PCK2;PCK2;PCK2	0.408168	0.392404	0.381406	0.367308	0.437694	0.331435	0.526497	0.111923	0.385425	0.3412	0.307415	0.380285	0.405951	0.221036	0.427593	0.320218	0.417701	0.434254	0.269964	0.405367	0.408355	0.0493145	0.386799	0.394115	0.299257	0.349741	0.417169	0.397041	0.404555	0.381712	0.379997	0.254576	0.38346	0.0537506	0.393449	0.24495	0.402937	0.38104	0.404157	0.466758	0.357149	0.050254	0.40436	0.394472	0.445409	0.0562505	0.418231
chr14	24563794	PCK2;PCK2	0.402253	0.379323	0.302626	0.370794	0.359052	0.299546	0.439184	0.141962	0.360113	0.393953	0.266941	0.376914	0.359949	0.291243	0.410404	0.406382	0.377762	0.363614	0.221217	0.388742	0.38357	0.0899077	0.406201	0.386338	0.237125	0.410031	0.394592	0.38919	0.43973	0.411232	0.399692	0.244369	0.368525	0.149439	0.325173	0.219504	0.318909	0.362306	0.413893	0.394712	0.382608	0.0679631	0.35142	0.353516	0.388057	0.103436	0.406874
chr14	24563796	PCK2;PCK2	0.275115	0.276895	0.221855	0.26333	0.22262	0.225601	0.407431	0.0528536	0.285699	0.30845	0.200668	0.334453	0.262105	0.180234	0.313903	0.293076	0.329578	0.287104	0.135459	0.318025	0.320815	0.0249066	0.306028	0.206191	0.1122	0.293655	0.350721	0.319592	0.33956	0.328839	0.286734	0.123129	0.29852	0.0565882	0.260862	0.100605	0.261113	0.304685	0.306447	0.3546	0.263413	0.0118772	0.206043	0.301414	0.333033	0.0189192	0.315416
chr14	24564067	PCK2;PCK2	0.144864	0.133559	0.0750348	0.158594	0.0962282	0.170004	0.0805222	0.110999	0.147195	0.205666	0.120991	0.221156	0.158304	0.0927095	0.180263	0.204274	0.118224	0.198893	0.0746083	0.185591	0.209119	0.0661137	0.159346	0.111798	0.0718216	0.200186	0.161109	0.149959	0.190309	0.243718	0.178481	0.138474	0.19074	0.0654737	0.079987	0.0569332	0.127473	0.181304	0.174868	0.153354	0.0857908	0.0436196	0.0940897	0.119712	0.172897	0.0717642	0.19371
chr14	73712491	PAPLN	0.517819	0.120205	0.581631	0.544244	0.595776	0.479436	0.272734	0.620488	0.547822	0.525478	0.562722	0.473816	0.483292	0.517728	0.321853	0.432109	0.479671	0.567169	0.572523	0.608044	0.576427	0.590381	0.507487	0.468682	0.547795	0.387231	0.490116	0.394367	0.516194	0.483339	0.211706	0.486833	0.545236	0.150068	0.519687	0.530068	0.503467	0.595004	0.520152	0.542694	0.686659	0.411054	0.44087	0.585279	0.6281	0.490618	0.594796
chr14	73712574	PAPLN	0.546109	0.196717	0.519135	0.545848	0.392815	0.460563	0.308439	0.617575	0.563164	0.569689	0.626014	0.514758	0.568248	0.582072	0.279906	0.402515	0.602135	0.508958	0.571895	0.602797	0.530927	0.628194	0.492889	0.469672	0.491034	0.393981	0.478285	0.470746	0.432823	0.54608	0.268985	0.404469	0.574691	0.235419	0.58412	0.484297	0.451598	0.605984	0.560051	0.474755	0.653846	0.354752	0.458751	0.573221	0.668506	0.629685	0.523946
chr15	33603026	RYR3	0.424871	0.427819	0.395304	0.458837	0.419037	0.454085	0.405568	0.423183	0.37275	0.406622	0.380196	0.377604	0.386979	0.384886	0.383703	0.419342	0.360721	0.413667	0.412197	0.525335	0.421729	0.445957	0.388311	0.324536	0.390259	0.389486	0.277855	0.428361	0.461822	0.391497	0.425698	0.329631	0.323517	0.517127	0.360117	0.456068	0.418684	0.367631	0.273292	0.367243	0.44672	0.435135	0.466989	0.461622	0.395031	0.290646	0.372761
chr15	33603070	RYR3	0.182602	0.215176	0.0732686	0.216767	0.104159	0.0811172	0.0853871	0.131254	0.0979168	0.246032	0.260079	0.177624	0.18263	0.177817	0.151845	0.250295	0.17126	0.0841916	0.190511	0.179947	0.273587	0.205002	0.249986	0.121353	0.0529666	0.132529	0.0807226	0.150406	0.162169	0.118135	0.236632	0.180635	0.20015	0.117421	0.111759	0.17891	0.190251	0.128905	0.217528	0.210914	0.193413	0.127134	0.229908	0.214317	0.145369	0.0983586	0.135825
chr15	33603312	RYR3	0.409601	0.36728	0.397325	0.400561	0.221041	0.364528	0.351412	0.378105	0.195715	0.442454	0.401944	0.453029	0.434858	0.372675	0.303484	0.464346	0.380215	0.371302	0.421783	0.379671	0.425808	0.327329	0.399551	0.18936	0.411232	0.1661	0.430423	0.430466	0.313772	0.294225	0.330326	0.140446	0.387329	0.366521	0.396305	0.359882	0.377995	0.433299	0.384176	0.362376	0.10104	0.263733	0.257665	0.327316	0.534244	0.378659	0.217006
chr15	45314915	SORD	0.517282	0.463473	0.448786	0.457732	0.429287	0.507737	0.537362	0.4755	0.478296	0.478861	0.451202	0.491184	0.50134	0.469131	0.435213	0.429475	0.492808	0.446362	0.492295	0.46037	0.487423	0.472068	0.458832	0.399568	0.393258	0.465316	0.410921	0.496548	0.467775	0.516212	0.465531	0.486637	0.474278	0.53208	0.506785	0.480863	0.531067	0.417362	0.487341	0.506867	0.499472	0.496943	0.518848	0.537345	0.541225	0.503551	0.434016
chr15	45314933	SORD	0.377431	0.334219	0.359556	0.373952	0.238024	0.401751	0.416226	0.410251	0.369801	0.419982	0.427761	0.405418	0.450161	0.354827	0.375775	0.328052	0.421255	0.349548	0.372795	0.387523	0.419508	0.425502	0.415507	0.297519	0.365763	0.388822	0.346144	0.413208	0.395877	0.43759	0.388443	0.402689	0.378821	0.408678	0.41149	0.341721	0.389023	0.327736	0.389252	0.316792	0.345581	0.369876	0.294811	0.422326	0.390388	0.453231	0.33532
chr15	45314943	SORD	0.455249	0.481547	0.444523	0.444986	0.415649	0.50927	0.522994	0.486877	0.477552	0.466641	0.433405	0.456257	0.493295	0.464501	0.442627	0.427493	0.457412	0.449417	0.450946	0.449646	0.451965	0.466584	0.441687	0.44272	0.442221	0.46676	0.434365	0.465844	0.458997	0.49032	0.415422	0.476808	0.463261	0.484998	0.462089	0.44032	0.503728	0.415571	0.482217	0.459126	0.538844	0.454423	0.391183	0.524047	0.525445	0.514644	0.425018
chr15	45315297	SORD	0.120278	0.09254	0.0713035	0.073139	0.0428774	0.0792047	0.078032	0.0989229	0.0855433	0.0985295	0.112707	0.162678	0.238722	0.0955736	0.0770253	0.112115	0.128363	0.0912233	0.147644	0.0774075	0.143201	0.0735722	0.0892349	0.0600794	0.129448	0.0783345	0.0972635	0.0804186	0.131387	0.09924	0.0716427	0.142791	0.138536	0.0886842	0.187353	0.110465	0.164623	0.108492	0.0901396	0.135615	0.136289	0.092043	0.203496	0.115828	0.0780586	0.139739	0.0568244
chr15	45315307	SORD	0.087497	0.0994361	0.0305396	0.0615453	0.0194096	0.0653362	0.0373871	0.0817783	0.0502145	0.102951	0.110589	0.209893	0.214016	0.0955412	0.100297	0.0536591	0.0375817	0.0529026	0.12574	0.0712229	0.129219	0.0896537	0.0664664	0.0312108	0.137147	0.0317266	0.0751961	0.108984	0.0991022	0.0986416	0.0765805	0.115481	0.215904	0.0951058	0.11906	0.0636756	0.108217	0.141902	0.0928053	0.0970735	0.129059	0.0399763	0.0840962	0.057776	0.0712803	0.166581	0.0200896
chr15	45315362	SORD;SORD	0.229251	0.216814	0.118102	0.14982	0.0324372	0.167102	0.151137	0.306944	0.241954	0.276677	0.184387	0.280821	0.316692	0.268357	0.171751	0.112799	0.217066	0.167738	0.318129	0.150111	0.28555	0.0974157	0.213475	0.0817709	0.170072	0.200813	0.173402	0.21372	0.172912	0.269993	0.129012	0.206437	0.230538	0.24536	0.27387	0.180241	0.290586	0.2039	0.218896	0.236713	0.251619	0.132961	0.261458	0.225026	0.236407	0.218202	0.0215534
chr15	45315430	SORD;SORD	0.468517	0.43883	0.460333	0.433545	0.390823	0.365234	0.458744	0.502568	0.460726	0.48046	0.377986	0.448994	0.510733	0.452517	0.420358	0.305862	0.492493	0.402781	0.490647	0.417473	0.511495	0.461143	0.437774	0.35509	0.448637	0.448308	0.330885	0.450321	0.418726	0.454105	0.416112	0.474583	0.480116	0.488507	0.485126	0.421888	0.511746	0.382157	0.450047	0.502436	0.494003	0.400437	0.409183	0.477633	0.547449	0.432807	0.369734
chr15	45315438	SORD;SORD	0.411976	0.348365	0.31045	0.330677	0.235516	0.235671	0.384473	0.434094	0.482499	0.444058	0.285275	0.373405	0.471013	0.403658	0.356322	0.258556	0.396827	0.270977	0.451821	0.331135	0.462631	0.35949	0.356323	0.291962	0.371222	0.34085	0.219242	0.361754	0.296143	0.347655	0.336647	0.401891	0.361552	0.442638	0.460703	0.322254	0.39704	0.232505	0.407272	0.375693	0.384367	0.346725	0.288187	0.400633	0.406577	0.293764	0.279545
chr15	45315642	SORD	0.50297	0.513941	0.493752	0.457354	0.461288	0.501801	0.513908	0.465696	0.472322	0.486986	0.487556	0.465983	0.489081	0.451653	0.461178	0.441871	0.446495	0.428945	0.456727	0.47065	0.489141	0.481593	0.443425	0.442999	0.416091	0.467573	0.450769	0.488751	0.503755	0.47772	0.443834	0.485956	0.505538	0.48788	0.479504	0.522788	0.525513	0.414239	0.49659	0.479194	0.567582	0.532022	0.52289	0.543329	0.46132	0.473453	0.459901
chr15	79382708	RASGRF1;RASGRF1	0.205009	0.290204	0.206253	0.225646	0.177879	0.269955	0.135837	0.292723	0.11928	0.327154	0.31223	0.326427	0.18052	0.206011	0.243908	0.321827	0.247882	0.304948	0.202001	0.317789	0.0907164	0.289649	0.210151	0.151222	0.287386	0.282268	0.245891	0.226867	0.323478	0.303974	0.261292	0.312785	0.292339	0.289896	0.199002	0.106727	0.303115	0.309852	0.187834	0.200823	0.291715	0.319179	0.236452	0.193507	0.359571	0.175883	0.306721
chr15	79382767	RASGRF1;RASGRF1	0.291011	0.282279	0.261893	0.27608	0.215173	0.286487	0.274846	0.289001	0.275475	0.331044	0.321848	0.303583	0.272475	0.278918	0.288938	0.31817	0.239443	0.268674	0.259283	0.34641	0.205815	0.27238	0.299316	0.223904	0.295842	0.274102	0.297191	0.277485	0.309368	0.322844	0.329877	0.303381	0.294415	0.306752	0.259539	0.201398	0.321742	0.308112	0.270316	0.257293	0.315695	0.332322	0.256184	0.256899	0.341905	0.118911	0.199033
chr15	79382807	RASGRF1;RASGRF1	0.212878	0.221767	0.207896	0.205484	0.129952	0.200758	0.106468	0.225397	0.0851924	0.234345	0.229263	0.276476	0.11383	0.141557	0.147544	0.244082	0.18108	0.236031	0.141802	0.203242	0.0594227	0.126586	0.230224	0.0769764	0.211019	0.228261	0.189975	0.132767	0.205405	0.241653	0.211239	0.270837	0.24439	0.172372	0.104675	0.0660346	0.205817	0.236818	0.194603	0.107093	0.221469	0.256152	0.0934651	0.128245	0.169674	0.071262	0.101355
chr15	79382995	RASGRF1;RASGRF1;RASGRF1;RASGRF1	0.147883	0.0547742	0.0731303	0.101287	0.0518254	0.157118	0.0307742	0.147903	0.0402392	0.142407	0.179923	0.226471	0.111481	0.01822	0.0737007	0.194657	0.10096	0.0797907	0.0846692	0.140948	0.0209161	0.117933	0.0392763	0.0462221	0.119192	0.123109	0.112749	0.0842065	0.088719	0.118507	0.142989	0.0158992	0.156807	0.107152	0.0201539	0.0135895	0.0836536	0.128908	0.123012	0.0125553	0.101982	0.0368644	0.00949299	0.036801	0.131174	0.0269191	0.0271218
chr15	79383167	RASGRF1;RASGRF1;RASGRF1;RASGRF1	0.536936	0.441535	0.223831	0.469142	0.198291	0.434942	0.204743	0.487158	0.0145251	0.495746	0.470171	0.513293	0.486176	0.00966774	0.16645	0.522741	0.399927	0.311219	0.435193	0.491781	0.0145617	0.48637	0.451688	0.0046835	0.483447	0.405482	0.404148	0.437178	0.398188	0.518483	0.512526	0.345858	0.448999	0.49416	0.144505	0.00850229	0.35452	0.502406	0.391554	0.217775	0.444014	0.141416	0.147917	0.314072	0.46812	0.00643177	0.432781
chr15	79383385	RASGRF1;RASGRF1	0.181935	0.0628213	0.0211713	0.0929462	0.231724	0.187121	0.0918187	0.108585	0.0278687	0.152163	0.183737	0.185101	0.207205	0.0641445	0.0502006	0.190647	0.0926408	0.104101	0.0782041	0.0772009	0.102832	0.134025	0.10414	0.0758908	0.210722	0.0728921	0.0625886	0.114303	0.109084	0.17454	0.109078	0.133779	0.208848	0.139874	0.0501368	0.055744	0.140752	0.205649	0.0710954	0.110918	0.23373	0.0953188	0.0734513	0.108867	0.261884	0.0772354	0.211356
chr15	79383413	RASGRF1;RASGRF1	0.359242	0.269146	0.231777	0.271517	0.266602	0.291004	0.247031	0.276664	0.118742	0.339756	0.329693	0.338393	0.335307	0.257521	0.152087	0.35204	0.236573	0.291715	0.258866	0.297892	0.294478	0.271232	0.24361	0.232825	0.331707	0.258625	0.222436	0.299777	0.263163	0.275266	0.280933	0.294368	0.296105	0.321194	0.210567	0.192286	0.328693	0.260609	0.233391	0.223887	0.31274	0.220794	0.215348	0.229988	0.380784	0.196523	0.414643
chr15	79383560	RASGRF1;RASGRF1	0.330667	0.250754	0.143144	0.212199	0.164197	0.237643	0.207847	0.236101	0.135656	0.164125	0.272376	0.228777	0.278043	0.157077	0.157655	0.27839	0.251796	0.184909	0.223357	0.252332	0.220066	0.17874	0.231068	0.207947	0.234464	0.215379	0.196688	0.234035	0.232319	0.246951	0.2076	0.142996	0.276254	0.167801	0.212927	0.164466	0.246558	0.268853	0.186137	0.172327	0.234951	0.217525	0.195139	0.17507	0.310634	0.217329	0.355558
chr15	79383632	RASGRF1;RASGRF1	0.323088	0.268548	0.200021	0.198881	0.259321	0.239206	0.207314	0.275156	0.204969	0.303231	0.305335	0.310471	0.272722	0.20037	0.224065	0.290012	0.23724	0.225831	0.174155	0.233291	0.270052	0.255022	0.230954	0.153471	0.252515	0.248424	0.219939	0.220943	0.234451	0.311543	0.227904	0.255707	0.271277	0.250975	0.186584	0.127243	0.305433	0.223658	0.184952	0.180388	0.208894	0.281973	0.200671	0.173542	0.286201	0.320383	0.335935
chr15	79383644	RASGRF1;RASGRF1	0.260408	0.198356	0.139152	0.160038	0.184728	0.211314	0.138013	0.252396	0.119513	0.199399	0.286811	0.257467	0.168472	0.149653	0.176642	0.301469	0.173692	0.202483	0.139693	0.21147	0.219234	0.177874	0.214528	0.0609497	0.228222	0.207064	0.190841	0.196882	0.157462	0.269712	0.16655	0.130748	0.179942	0.175428	0.0924575	0.0890223	0.261977	0.216288	0.133586	0.104534	0.161209	0.145186	0.0878808	0.138055	0.263452	0.276572	0.232096
chr15	79383770	RASGRF1;RASGRF1	0.341607	0.166517	0.110493	0.103904	0.225376	0.20837	0.217122	0.458516	0.372876	0.170785	0.197891	0.237655	0.368644	0.220764	0.266672	0.332237	0.409339	0.21511	0.209917	0.205288	0.236218	0.169036	0.180887	0.153349	0.291115	0.11124	0.380597	0.267012	0.305485	0.370092	0.134391	0.217029	0.231412	0.269743	0.154628	0.118168	0.327709	0.268372	0.180324	0.414021	0.255061	0.298566	0.193939	0.125434	0.447577	0.0834835	0.544694
chr15	79383852	RASGRF1;RASGRF1	0.414234	0.347562	0.284519	0.244972	0.380054	0.314393	0.259624	0.390915	0.325652	0.325684	0.365197	0.355562	0.380628	0.290806	0.268444	0.416116	0.383847	0.334676	0.282272	0.262666	0.316334	0.303316	0.272066	0.164908	0.29304	0.252521	0.319245	0.31163	0.280798	0.309804	0.30181	0.313155	0.342365	0.288921	0.222123	0.196228	0.388608	0.352357	0.209981	0.302195	0.298789	0.357916	0.347003	0.237933	0.43013	0.40053	0.481331
chr15	79383858	RASGRF1;RASGRF1	0.480907	0.404207	0.328183	0.313436	0.380607	0.302326	0.284357	0.46765	0.411495	0.383506	0.42688	0.412005	0.513942	0.289709	0.345881	0.456182	0.504886	0.379339	0.335818	0.453851	0.284565	0.388924	0.339596	0.263187	0.276856	0.321421	0.377847	0.337347	0.305284	0.44222	0.317307	0.411672	0.430065	0.395877	0.288077	0.216885	0.447222	0.437186	0.255688	0.325863	0.364009	0.399396	0.427863	0.251145	0.450812	0.433872	0.546034
chr15	79383861	RASGRF1;RASGRF1	0.252464	0.177581	0.13545	0.160755	0.071001	0.20754	0.149886	0.213139	0.232739	0.15961	0.189692	0.20978	0.279532	0.164705	0.112399	0.167895	0.20429	0.184018	0.151064	0.195782	0.208863	0.198621	0.159891	0.101523	0.148346	0.128966	0.190601	0.177287	0.166179	0.277996	0.153324	0.151682	0.210639	0.148053	0.1548	0.0953995	0.221453	0.214333	0.126986	0.160487	0.222591	0.196444	0.160556	0.0946973	0.261114	0.241015	0.26934
chr15	79383890	RASGRF1;RASGRF1	0.364541	0.282873	0.255005	0.221138	0.143099	0.281333	0.219101	0.357005	0.334591	0.279987	0.30591	0.311685	0.429222	0.273645	0.243353	0.320073	0.367149	0.299019	0.248326	0.342351	0.279497	0.355897	0.243685	0.188127	0.240045	0.226426	0.302021	0.289449	0.251034	0.361172	0.254573	0.322687	0.305737	0.294002	0.217992	0.146776	0.356637	0.305823	0.157282	0.316297	0.301488	0.300734	0.308257	0.160155	0.45219	0.314017	0.377209
chr15	79383924	RASGRF1;RASGRF1	0.351462	0.263563	0.211638	0.19033	0.273888	0.269843	0.22743	0.335432	0.238767	0.288214	0.290167	0.312811	0.348536	0.245469	0.178645	0.30857	0.344637	0.268978	0.1894	0.326338	0.292645	0.188253	0.216329	0.125391	0.246153	0.236693	0.229245	0.258386	0.247152	0.27839	0.234846	0.274496	0.206618	0.240896	0.131696	0.190311	0.287579	0.229069	0.150028	0.307154	0.270424	0.222954	0.23477	0.173554	0.467169	0.281957	0.428424
chr15	79383947	RASGRF1;RASGRF1	0.158959	0.114972	0.103672	0.0942914	0.0135756	0.0874233	0.0725764	0.175535	0.132402	0.0852622	0.0918537	0.0989949	0.250307	0.077651	0.0501847	0.111691	0.154067	0.0785692	0.0713171	0.144718	0.145416	0.154684	0.101965	0.0810855	0.0619361	0.0600912	0.136937	0.0998625	0.0970876	0.169474	0.0917253	0.112887	0.18096	0.129829	0.0763169	0.0419404	0.103875	0.181538	0.066499	0.0543653	0.112006	0.115325	0.0708308	0.0601381	0.245946	0.111346	0.153646
chr15	79383980	RASGRF1;RASGRF1	0.458016	0.416505	0.389046	0.352132	0.317247	0.346056	0.315776	0.422598	0.399793	0.363206	0.349276	0.380226	0.461328	0.326683	0.334882	0.404848	0.448105	0.371946	0.35606	0.450396	0.335741	0.384657	0.310418	0.320401	0.369862	0.343014	0.405459	0.396324	0.358284	0.442247	0.306373	0.387763	0.375809	0.405999	0.255361	0.163857	0.404592	0.390079	0.271732	0.381856	0.424521	0.36066	0.410762	0.251147	0.50622	0.314431	0.499845
chr15	93199018	FAM174B;FAM174B	0.647274	0.589689	0.609971	0.59191	0.565563	0.632905	0.620082	0.594783	0.506995	0.592115	0.633703	0.545528	0.629188	0.527545	0.587075	0.624754	0.593676	0.608038	0.511449	0.598667	0.590818	0.585617	0.565005	0.528467	0.549271	0.579165	0.598086	0.599028	0.589431	0.584798	0.603989	0.619085	0.589519	0.590197	0.542718	0.517209	0.544016	0.626935	0.598169	0.670454	0.668905	0.574324	0.550383	0.636623	0.696697	0.595921	0.589548
chr15	93199037	FAM174B	0.539596	0.55538	0.547725	0.530475	0.424122	0.573907	0.56982	0.550006	0.54711	0.553082	0.537063	0.516404	0.541754	0.507431	0.538424	0.525366	0.546542	0.558208	0.517283	0.54108	0.534963	0.628804	0.554624	0.545514	0.52207	0.558136	0.520366	0.567059	0.546786	0.548819	0.558664	0.553058	0.518264	0.519444	0.54185	0.537031	0.54077	0.544083	0.548218	0.55058	0.563784	0.541343	0.456223	0.578127	0.605235	0.535137	0.548732
chr15	93199049	FAM174B	0.557006	0.576527	0.558503	0.505511	0.417293	0.588078	0.573479	0.539955	0.530577	0.539965	0.540336	0.517259	0.562255	0.523237	0.50307	0.53821	0.554623	0.577482	0.519307	0.538781	0.539846	0.610592	0.504918	0.531362	0.537473	0.524296	0.511183	0.533756	0.559416	0.534369	0.548636	0.519639	0.514248	0.526173	0.504236	0.505034	0.483559	0.554897	0.496369	0.593129	0.563643	0.536324	0.464403	0.554878	0.593842	0.552362	0.492902
chr15	93199130	FAM174B	0.633505	0.580867	0.604254	0.584619	0.427649	0.636113	0.578955	0.574403	0.525424	0.631973	0.590542	0.579722	0.600842	0.5741	0.585187	0.59141	0.618996	0.616385	0.592896	0.579322	0.620196	0.583243	0.56427	0.515547	0.555908	0.593892	0.608089	0.597656	0.61441	0.601722	0.63276	0.604547	0.560428	0.624887	0.590824	0.555192	0.515647	0.612282	0.566469	0.568082	0.62647	0.547567	0.37935	0.593803	0.623838	0.565963	0.583358
chr15	93199141	FAM174B	0.620911	0.589712	0.574285	0.575794	0.396592	0.604233	0.602667	0.580027	0.530327	0.614244	0.592669	0.560567	0.589158	0.530549	0.557919	0.589031	0.557026	0.616781	0.553361	0.562129	0.58212	0.549609	0.558187	0.566443	0.476358	0.589077	0.552188	0.622203	0.614573	0.57455	0.591982	0.570132	0.568732	0.532807	0.549112	0.49689	0.469268	0.588776	0.523936	0.549004	0.595143	0.526466	0.35259	0.547489	0.654291	0.560892	0.549027
chr15	93199180	FAM174B	0.410655	0.315975	0.371096	0.295329	0.321647	0.438144	0.392445	0.36985	0.230247	0.385877	0.448132	0.342597	0.299633	0.367263	0.288353	0.408007	0.368264	0.382597	0.343087	0.361113	0.456043	0.276918	0.260738	0.331783	0.193841	0.360908	0.403987	0.323697	0.386264	0.312632	0.362571	0.30364	0.295268	0.25737	0.360364	0.321342	0.314677	0.415326	0.245309	0.421661	0.355041	0.333161	0.362625	0.296851	0.383891	0.347875	0.244013
chr15	93199458	FAM174B	0.846456	0.753472	0.75276	0.82681	0.650891	0.818668	0.774201	0.787425	0.730252	0.798901	0.80914	0.817441	0.799045	0.810112	0.777695	0.778704	0.762473	0.740641	0.8165	0.817052	0.832841	0.82692	0.754901	0.805658	0.82544	0.785695	0.75077	0.793063	0.810077	0.726604	0.818154	0.67786	0.788114	0.763389	0.755277	0.776872	0.771311	0.804118	0.723916	0.834967	0.823695	0.782791	0.810214	0.790387	0.780646	0.770401	0.742514
chr15	93615039	RGMA;RGMA;RGMA;RGMA;RGMA;RGMA	0.740412	0.631139	0.737504	0.580866	0.665648	0.618667	0.580706	0.691786	0.642014	0.569054	0.680071	0.62536	0.662	0.686673	0.619936	0.610672	0.698779	0.671996	0.628502	0.606743	0.606007	0.62939	0.619383	0.655689	0.666143	0.55262	0.553255	0.619257	0.592993	0.617665	0.661076	0.580402	0.547422	0.767221	0.567009	0.583605	0.625706	0.622777	0.675583	0.722556	0.63471	0.662342	0.727137	0.599572	0.746137	0.452459	0.653876
chr15	93615146	RGMA;RGMA;RGMA;RGMA;RGMA;RGMA	0.679059	0.539425	0.618375	0.567749	0.505626	0.629452	0.365856	0.645857	0.574347	0.52516	0.620748	0.575595	0.553781	0.572864	0.52725	0.556478	0.598243	0.606645	0.568199	0.52987	0.551349	0.571664	0.536928	0.501658	0.537812	0.278659	0.536876	0.578582	0.544595	0.534772	0.571527	0.585951	0.553261	0.671458	0.530425	0.48498	0.554616	0.540879	0.583733	0.670754	0.594629	0.564076	0.680053	0.621321	0.595936	0.324653	0.596755
chr15	93615677	RGMA;RGMA;RGMA;RGMA;RGMA;RGMA	0.580768	0.520518	0.547645	0.554681	0.403714	0.566663	0.0652715	0.556063	0.514946	0.509098	0.536075	0.533835	0.551369	0.533236	0.525025	0.537445	0.563956	0.569452	0.539309	0.513072	0.549033	0.561238	0.525011	0.42625	0.490898	0.216994	0.509994	0.507346	0.522363	0.553081	0.535697	0.53511	0.549421	0.560507	0.469666	0.390122	0.395493	0.518823	0.562037	0.548321	0.551443	0.492831	0.406921	0.519823	0.515765	0.220308	0.536153
chr15	93615718	RGMA;RGMA;RGMA;RGMA;RGMA;RGMA	0.490303	0.421179	0.47012	0.436919	0.426526	0.443267	0.0883995	0.410982	0.401697	0.373815	0.400579	0.371887	0.406215	0.402185	0.449244	0.39651	0.418918	0.445213	0.422298	0.359978	0.397317	0.410647	0.403427	0.26982	0.413406	0.159706	0.379513	0.390286	0.413972	0.440774	0.394711	0.435123	0.403881	0.439889	0.391698	0.345567	0.408541	0.401609	0.419299	0.477073	0.428619	0.422968	0.428088	0.474991	0.426211	0.122758	0.425083
chr15	93616072	RGMA;RGMA;RGMA;RGMA;RGMA;RGMA	0.518817	0.507724	0.502746	0.5162	0.43514	0.5365	0.199305	0.511687	0.483302	0.493506	0.491313	0.50461	0.48709	0.481269	0.482601	0.499343	0.499679	0.520146	0.482499	0.486228	0.511062	0.496762	0.4907	0.455381	0.491503	0.338889	0.491492	0.519511	0.497571	0.510228	0.514267	0.505611	0.493468	0.514797	0.480175	0.483965	0.51194	0.498139	0.488369	0.514858	0.553549	0.516065	0.492402	0.548906	0.555064	0.411387	0.50365
chr15	93616424	RGMA;RGMA;RGMA;RGMA;RGMA;RGMA	0.488649	0.379639	0.410748	0.379596	0.368075	0.448052	0.0148909	0.447241	0.340879	0.353795	0.445729	0.39711	0.411681	0.353395	0.492711	0.382042	0.386646	0.440298	0.322273	0.403247	0.370243	0.390554	0.356189	0.310334	0.326055	0.122658	0.373774	0.39516	0.269936	0.418347	0.235116	0.326169	0.391533	0.295491	0.288726	0.156234	0.229801	0.426952	0.399882	0.527902	0.39887	0.364748	0.343006	0.446189	0.396382	0.212622	0.431966
chr15	93616588	RGMA;RGMA;RGMA;RGMA;RGMA;RGMA	0.601433	0.551931	0.55957	0.534824	0.512466	0.597264	0.0898015	0.565647	0.541107	0.508833	0.52434	0.559642	0.580775	0.517835	0.530931	0.517258	0.561562	0.555153	0.515368	0.543682	0.562323	0.566628	0.524973	0.491036	0.519215	0.196619	0.507766	0.551855	0.505803	0.554965	0.564036	0.524903	0.527629	0.560647	0.489245	0.448928	0.451268	0.522915	0.552486	0.614876	0.622711	0.530417	0.452552	0.507531	0.603858	0.213782	0.575409
chr16	48399769	SIAH1;SIAH1;SIAH1	0.329464	0.341	0.317042	0.291277	0.258895	0.328845	0.334363	0.349026	0.294417	0.32164	0.34094	0.331105	0.327804	0.300606	0.284021	0.300954	0.330944	0.314403	0.303497	0.317533	0.307157	0.338066	0.280582	0.260189	0.322829	0.29437	0.29307	0.327477	0.298267	0.338467	0.276654	0.241837	0.263854	0.308351	0.283366	0.250899	0.188482	0.244063	0.29605	0.346231	0.38156	0.305952	0.310098	0.328343	0.267052	0.23925	0.224196
chr16	48399813	SIAH1;SIAH1	0.350101	0.343973	0.3558	0.300033	0.275552	0.350659	0.360428	0.355989	0.347289	0.35045	0.351019	0.341549	0.367215	0.305045	0.321655	0.34098	0.299938	0.355283	0.34305	0.356013	0.322129	0.37905	0.328477	0.283665	0.340641	0.297493	0.314063	0.336095	0.359252	0.350147	0.325583	0.273193	0.303372	0.320339	0.312291	0.320865	0.271228	0.289201	0.339468	0.342799	0.384899	0.335784	0.358623	0.348043	0.351159	0.264887	0.260028
chr16	48399834	SIAH1;SIAH1	0.37027	0.391519	0.361586	0.343677	0.347444	0.385671	0.361389	0.406946	0.380148	0.393995	0.386058	0.392189	0.378308	0.337373	0.353066	0.382939	0.345475	0.373468	0.381922	0.407783	0.366472	0.442347	0.35835	0.316682	0.389219	0.324103	0.348087	0.380864	0.408475	0.388867	0.354963	0.307187	0.327483	0.356434	0.368853	0.345659	0.310733	0.303887	0.357839	0.351532	0.434388	0.380892	0.376442	0.383418	0.362319	0.284524	0.271146
chr16	48400154	SIAH1;SIAH1	0.302174	0.324313	0.287596	0.251602	0.13068	0.282371	0.278485	0.355431	0.289456	0.29261	0.308	0.305713	0.298755	0.261518	0.266592	0.307066	0.317921	0.320336	0.285989	0.29972	0.296327	0.36982	0.279796	0.242015	0.296758	0.224281	0.273371	0.290143	0.294889	0.305353	0.265059	0.208673	0.239655	0.279221	0.236137	0.275047	0.207711	0.227628	0.294159	0.277444	0.311185	0.255563	0.285185	0.313113	0.227019	0.1981	0.189992
chr16	48400475	SIAH1;SIAH1	0.281531	0.299962	0.304055	0.219835	0.385883	0.274902	0.276019	0.286668	0.0816468	0.296973	0.286795	0.235217	0.298509	0.263979	0.25024	0.277649	0.276569	0.261403	0.25508	0.308443	0.247297	0.295094	0.248523	0.241319	0.244498	0.25114	0.25686	0.29312	0.280655	0.233607	0.225006	0.200932	0.244734	0.296178	0.279095	0.236765	0.181333	0.209212	0.321955	0.265476	0.241461	0.257223	0.311282	0.260029	0.218952	0.177631	0.173804
chr16	66638320	CMTM3;CMTM3;CMTM3;CMTM3;CMTM3;CMTM3;CMTM3	0.461963	0.428855	0.451314	0.401506	0.364252	0.526597	0.510989	0.446734	0.487183	0.411556	0.42748	0.415284	0.396669	0.42846	0.421247	0.361469	0.453213	0.458866	0.379973	0.395531	0.401312	0.460353	0.404288	0.399777	0.440072	0.348109	0.447218	0.413712	0.448614	0.447276	0.406794	0.43127	0.467933	0.465571	0.405956	0.392656	0.39388	0.393466	0.448649	0.557246	0.428952	0.415874	0.287734	0.476946	0.510045	0.419527	0.454066
chr16	66638396	CMTM3;CMTM3;CMTM3;CMTM3;CMTM3	0.491182	0.44002	0.452111	0.434689	0.414733	0.499199	0.541686	0.429536	0.50158	0.387522	0.423687	0.42842	0.411746	0.394792	0.414116	0.364251	0.432498	0.465821	0.354434	0.426168	0.415874	0.435874	0.425424	0.413129	0.405675	0.30964	0.400656	0.397639	0.461739	0.459228	0.423372	0.429775	0.448036	0.493553	0.415088	0.414317	0.319116	0.375138	0.458664	0.53014	0.539197	0.427355	0.269298	0.394935	0.478833	0.398664	0.485329
chr16	66638407	CMTM3;CMTM3;CMTM3;CMTM3;CMTM3	0.542471	0.485275	0.550818	0.490899	0.567743	0.570046	0.594105	0.488687	0.562005	0.456343	0.495844	0.461963	0.485314	0.440535	0.479865	0.405739	0.507034	0.561843	0.371175	0.463854	0.476718	0.454142	0.494676	0.419856	0.449352	0.375837	0.478737	0.45806	0.542106	0.496291	0.46068	0.499145	0.490028	0.559508	0.457729	0.445912	0.465924	0.446013	0.502544	0.614902	0.608445	0.466181	0.431643	0.478147	0.582121	0.458975	0.523944
chr16	66638438	CMTM3;CMTM3;CMTM3;CMTM3;CMTM3	0.553723	0.50148	0.549003	0.517329	0.480392	0.571019	0.639562	0.550993	0.564905	0.467465	0.51899	0.49397	0.47077	0.519503	0.5242	0.396704	0.538954	0.564458	0.422744	0.541009	0.492326	0.528461	0.487676	0.470013	0.507638	0.385855	0.508709	0.490137	0.559045	0.538975	0.478997	0.486318	0.522178	0.576164	0.461936	0.476062	0.431431	0.45224	0.563	0.631294	0.593332	0.48715	0.444514	0.463534	0.550744	0.484089	0.527634
chr16	66638599	CMTM3;CMTM3;CMTM3;CMTM3;CMTM3	0.48296	0.429455	0.458485	0.428048	0.320379	0.48266	0.519337	0.457318	0.462093	0.431227	0.449226	0.43564	0.453952	0.461147	0.442929	0.388893	0.454832	0.496131	0.41691	0.425988	0.447713	0.433864	0.447611	0.440142	0.454267	0.314908	0.461755	0.464795	0.470033	0.460343	0.398816	0.444488	0.45077	0.478565	0.429644	0.352489	0.416481	0.44722	0.457308	0.472897	0.458237	0.394406	0.340552	0.472328	0.472785	0.435488	0.482721
chr16	66638702	CMTM3;CMTM3;CMTM3;CMTM3;CMTM3	0.609849	0.605099	0.605466	0.554939	0.604944	0.635076	0.685124	0.57967	0.598138	0.553642	0.552955	0.567995	0.589502	0.582634	0.578083	0.556793	0.602712	0.587082	0.524091	0.572005	0.553746	0.581519	0.595583	0.56081	0.59039	0.531614	0.600102	0.581899	0.57992	0.588714	0.534881	0.561522	0.571202	0.590795	0.572418	0.58013	0.569229	0.572474	0.567848	0.626986	0.654613	0.601057	0.524209	0.606174	0.629633	0.547981	0.591885
chr16	66639154	CMTM3;CMTM3;CMTM3;CMTM3	0.497092	0.457023	0.452719	0.132915	0.478878	0.469828	0.577813	0.429188	0.450143	0.396324	0.409789	0.390823	0.418228	0.419336	0.431675	0.36739	0.461192	0.476969	0.356965	0.423741	0.361496	0.419897	0.404536	0.403119	0.368059	0.3446	0.414696	0.402332	0.429657	0.444654	0.356689	0.370358	0.384249	0.456991	0.368607	0.474648	0.405627	0.399798	0.724129	0.610872	0.592609	0.447211	0.40952	0.499856	0.449941	0.334294	0.440674
chr16	66639160	CMTM3;CMTM3;CMTM3;CMTM3	0.562391	0.518567	0.542725	0.426168	0.510033	0.535288	0.60105	0.46964	0.521001	0.470774	0.508622	0.480281	0.527444	0.518155	0.51449	0.466363	0.565839	0.578218	0.449451	0.51993	0.472241	0.554052	0.516853	0.531986	0.488973	0.437637	0.503901	0.510942	0.515316	0.548645	0.481473	0.493125	0.48225	0.506646	0.478146	0.509257	0.53439	0.506496	0.708691	0.626789	0.63788	0.506095	0.486516	0.548308	0.553401	0.438954	0.543539
chr16	66639560	CMTM3;CMTM3;CMTM3;CMTM3	0.515041	0.468083	0.468523	0.421717	0.461498	0.437854	0.50461	0.465577	0.45122	0.437581	0.437391	0.419982	0.463803	0.465618	0.466259	0.447799	0.472379	0.471592	0.433301	0.453828	0.487039	0.443036	0.441022	0.455522	0.469749	0.425858	0.46036	0.478797	0.454301	0.451679	0.411444	0.464349	0.471713	0.474681	0.457448	0.484717	0.442555	0.424926	0.472116	0.509877	0.554339	0.514083	0.499377	0.476049	0.440561	0.382867	0.435116
chr16	68573191	ZFP90	0.55573	0.546051	0.593047	0.529463	0.0197866	0.585462	0.589395	0.551758	0.52495	0.531763	0.541543	0.543328	0.546443	0.543734	0.524371	0.526292	0.518884	0.343149	0.499372	0.524057	0.492614	0.562283	0.51204	0.538745	0.538674	0.527076	0.535249	0.521528	0.524179	0.538754	0.508697	0.521029	0.516417	0.525052	0.53534	0.523438	0.528634	0.516635	0.0344564	0.582524	0.615949	0.139832	0.523838	0.565693	0.54746	0.51594	0.505753
chr16	68573240	ZFP90	0.536227	0.479316	0.520401	0.470174	0.0856588	0.483168	0.539057	0.503366	0.492776	0.505977	0.462806	0.486664	0.494702	0.485272	0.490179	0.471751	0.454658	0.276528	0.405492	0.494867	0.449404	0.484591	0.493229	0.436771	0.434863	0.455444	0.466067	0.489284	0.50653	0.501835	0.46879	0.473446	0.481706	0.486865	0.485062	0.435901	0.456428	0.463231	0.0705666	0.504093	0.625684	0.118273	0.51827	0.50073	0.523466	0.415669	0.457386
chr16	68573552	ZFP90	0.452957	0.331228	0.483515	0.450989	0.0115163	0.470608	0.409594	0.475702	0.462065	0.496776	0.469738	0.490806	0.469706	0.353898	0.454679	0.438429	0.409525	0.155118	0.396718	0.445347	0.473545	0.447888	0.455827	0.419025	0.312868	0.484	0.435964	0.444607	0.467911	0.466088	0.422626	0.434194	0.459834	0.451153	0.431838	0.297993	0.405075	0.45773	0.0281298	0.451862	0.46344	0.0404722	0.308067	0.487438	0.464254	0.35162	0.414668
chr16	68573597	ZFP90	0.41375	0.333235	0.41814	0.395862	0.0269638	0.423925	0.403754	0.449104	0.376217	0.397387	0.414788	0.445733	0.432522	0.304086	0.42965	0.360173	0.347939	0.0985932	0.300665	0.394694	0.366625	0.389621	0.385427	0.342797	0.366772	0.41286	0.339726	0.36077	0.436739	0.385672	0.365461	0.380124	0.404895	0.420994	0.333564	0.288536	0.367411	0.409888	0.0560206	0.537872	0.477614	0.0552567	0.395196	0.435243	0.427204	0.315133	0.376082
chr16	68573721	ZFP90	0.362942	0.256618	0.357709	0.318151	0.0086326	0.339118	0.329052	0.412608	0.342956	0.367597	0.342933	0.33111	0.398318	0.170434	0.3343	0.31045	0.324544	0.161325	0.295662	0.344338	0.30695	0.34103	0.321126	0.241868	0.179424	0.345692	0.336774	0.33361	0.338292	0.34083	0.334515	0.351298	0.347675	0.332261	0.331335	0.230661	0.331968	0.317612	0.0246923	0.285125	0.244237	0.0430079	0.225016	0.32704	0.318267	0.251667	0.272454
chr16	68573971	ZFP90	0.413102	0.357928	0.409789	0.361461	0.279915	0.347354	0.329946	0.402757	0.358572	0.341608	0.346164	0.335969	0.400432	0.261608	0.403379	0.324488	0.332747	0.286715	0.334106	0.389265	0.370726	0.385535	0.33659	0.302328	0.326095	0.367928	0.35872	0.372788	0.359872	0.365321	0.336487	0.329347	0.344158	0.312215	0.338761	0.324735	0.34153	0.363694	0.225298	0.36084	0.364253	0.24483	0.409191	0.394043	0.350604	0.286908	0.333666
chr17	259755	C17orf97	0.517127	0.515738	0.38934	0.552752	0.528168	0.538185	0.547071	0.501399	0.518402	0.578136	0.540044	0.461474	0.496829	0.513935	0.424138	0.54479	0.528597	0.546942	0.500825	0.476908	0.570928	0.515939	0.482399	0.517656	0.557094	0.542501	0.538713	0.507594	0.519644	0.53121	0.51138	0.489667	0.568203	0.527672	0.542815	0.553589	0.565917	0.518789	0.477538	0.569598	0.404759	0.596389	0.563761	0.537321	0.531263	0.476912	0.563711
chr17	259839	C17orf97	0.460397	0.49493	0.44818	0.406127	0.419646	0.439867	0.485621	0.467962	0.440767	0.43658	0.476106	0.42382	0.444003	0.426229	0.439093	0.401161	0.470708	0.451808	0.431414	0.407471	0.42683	0.436497	0.436928	0.412369	0.444855	0.471189	0.433896	0.447168	0.437263	0.447887	0.420429	0.433132	0.423823	0.47396	0.452713	0.409821	0.44783	0.48223	0.43197	0.47203	0.403668	0.433684	0.373542	0.445327	0.450108	0.450939	0.44461
chr17	259924	C17orf97	0.594687	0.462623	0.478877	0.445395	0.351858	0.517427	0.518761	0.416995	0.455611	0.47998	0.485873	0.435571	0.474173	0.507207	0.461906	0.380352	0.430953	0.482239	0.512254	0.439812	0.438106	0.453361	0.463023	0.403238	0.466467	0.425106	0.419349	0.450915	0.438816	0.493013	0.439996	0.503852	0.428938	0.446491	0.434867	0.4092	0.414195	0.347222	0.455793	0.434739	0.475193	0.408147	0.362462	0.385155	0.514406	0.513765	0.374852
chr17	259930	C17orf97	0.643293	0.492401	0.494958	0.429744	0.36285	0.512205	0.511055	0.466571	0.472379	0.436539	0.503282	0.456823	0.472772	0.518468	0.495953	0.410297	0.468166	0.49336	0.566701	0.479204	0.24773	0.462893	0.454016	0.458694	0.469315	0.462884	0.432019	0.484081	0.448092	0.457579	0.472708	0.596621	0.438084	0.467417	0.427775	0.455582	0.47575	0.462819	0.457984	0.46262	0.453411	0.453451	0.405284	0.662989	0.491128	0.497027	0.20465
chr17	259942	C17orf97	0.524823	0.541692	0.529425	0.515024	0.482586	0.554807	0.5576	0.407053	0.521344	0.527634	0.512293	0.480335	0.487744	0.627826	0.517494	0.479788	0.53659	0.539196	0.660242	0.488548	0.647164	0.5253	0.484231	0.482073	0.51259	0.403606	0.506254	0.538816	0.483352	0.533651	0.505976	0.695743	0.386393	0.510647	0.490429	0.489041	0.52732	0.449628	0.465934	0.557077	0.576025	0.517853	0.538826	0.53991	0.558403	0.517359	0.507032
chr17	259991	C17orf97	0.586161	0.547092	0.421696	0.507553	0.291037	0.587474	0.577344	0.553944	0.547987	0.554257	0.550565	0.490317	0.510898	0.494712	0.50605	0.473545	0.539849	0.552149	0.493245	0.512465	0.496789	0.475421	0.501474	0.527213	0.544127	0.505399	0.537417	0.539724	0.497399	0.538355	0.44851	0.502381	0.565813	0.509172	0.449496	0.454656	0.481913	0.456573	0.62778	0.513996	0.520971	0.544196	0.387745	0.553639	0.598977	0.55941	0.522867
chr17	260000	C17orf97	0.486648	0.451629	0.397768	0.458552	0.313821	0.512045	0.486089	0.491656	0.502144	0.515033	0.459756	0.46931	0.403198	0.433801	0.35615	0.45613	0.472903	0.538634	0.374976	0.49587	0.424339	0.522416	0.433257	0.487694	0.485705	0.403854	0.500336	0.48357	0.462331	0.495106	0.282782	0.488811	0.499318	0.469713	0.414486	0.473158	0.497547	0.325959	0.479488	0.494662	0.519299	0.508243	0.440072	0.51955	0.553877	0.501016	0.505314
chr17	260058	C17orf97	0.535493	0.567	0.54847	0.543749	0.545741	0.552379	0.553789	0.567907	0.524883	0.526531	0.533872	0.517114	0.528693	0.514176	0.530006	0.535172	0.517597	0.535395	0.5136	0.518319	0.506249	0.546031	0.525908	0.489561	0.516669	0.498074	0.525517	0.531387	0.540309	0.516424	0.508046	0.531316	0.497049	0.511267	0.513276	0.531681	0.514426	0.531149	0.490961	0.563529	0.5111	0.552264	0.570472	0.55245	0.568631	0.535863	0.583243
chr17	260286	C17orf97	0.416607	0.391724	0.377027	0.406659	0.421261	0.257128	0.415796	0.392613	0.268381	0.427375	0.295944	0.349792	0.212436	0.35805	0.302191	0.400989	0.249961	0.298879	0.266146	0.353385	0.366868	0.324718	0.321566	0.33074	0.362245	0.323828	0.343827	0.312	0.426492	0.349139	0.160693	0.328134	0.318649	0.322923	0.305303	0.380595	0.459217	0.189481	0.234202	0.368275	0.286872	0.208292	0.275329	0.341766	0.467997	0.429039	0.167932
chr17	260292	C17orf97	0.46496	0.437408	0.380476	0.480553	0.3991	0.327051	0.487559	0.495872	0.394672	0.454075	0.450592	0.391739	0.291889	0.400571	0.393987	0.459979	0.337951	0.35604	0.401216	0.461168	0.371296	0.350837	0.362615	0.417811	0.335629	0.393286	0.430367	0.390354	0.51149	0.464972	0.262583	0.444377	0.401738	0.402323	0.281502	0.35129	0.449083	0.349277	0.265295	0.375387	0.305923	0.259449	0.267265	0.442773	0.552063	0.44231	0.270985
chr17	56609534	SEPT4;SEPT4	0.520634	0.0793125	0.014705	0.00796903	0.15982	0.0181088	0.0256982	0.16777	0.471323	0.0160349	0.425058	0.442181	0.0385737	0.472364	0.0291938	0.37766	0.223637	0.113397	0.477745	0.374072	0.0226861	0.0291376	0.0226079	0.0300072	0.0209475	0.0166957	0.0121499	0.346292	0.129227	0.172467	0.403206	0.0176816	0.100795	0.0266776	0.0203813	0.00771162	0.0270534	0.0274967	0.54116	0.273815	0.0804107	0.0246219	0.325258	0.0743323	0.0181959	0.0275912	0.015425
chr17	56609560	SEPT4;SEPT4	0.500402	0.0891663	0.0197982	0.00865116	0.142946	0.0180678	0.0221613	0.209028	0.448188	0.0240297	0.366104	0.433752	0.0411858	0.436496	0.0196112	0.349132	0.237059	0.101043	0.47764	0.32185	0.0177506	0.0258783	0.0149049	0.0283717	0.0242351	0.0220961	0.0288578	0.313016	0.0858432	0.109599	0.384408	0.019373	0.0700616	0.0252698	0.0276791	0.0208261	0.0381915	0.0650796	0.520611	0.18289	0.137916	0.0280857	0.32074	0.0958966	0.0473667	0.0348707	0.0252698
chr17	66596275	FAM20A	0.460676	0.44782	0.320465	0.423973	0.45145	0.442056	0.424819	0.438737	0.405698	0.427663	0.418308	0.379047	0.479852	0.409397	0.464808	0.397043	0.466683	0.40865	0.426973	0.444565	0.414332	0.429081	0.440781	0.379097	0.432249	0.440211	0.378387	0.449807	0.449179	0.440188	0.441003	0.40123	0.45586	0.41455	0.378585	0.358371	0.424104	0.408124	0.422149	0.460766	0.485932	0.359012	0.415279	0.346233	0.476637	0.40834	0.399955
chr17	66596999	FAM20A;FAM20A	0.516157	0.516727	0.493682	0.504707	0.567063	0.525705	0.56501	0.513326	0.486432	0.528512	0.519815	0.527694	0.523807	0.533474	0.529309	0.517469	0.529352	0.494761	0.537924	0.531689	0.526127	0.52112	0.514328	0.479407	0.430202	0.46635	0.530294	0.51719	0.524473	0.526696	0.509192	0.455356	0.525288	0.526293	0.458723	0.508067	0.504607	0.540698	0.502198	0.559189	0.639447	0.557059	0.546787	0.507583	0.577359	0.466209	0.541223
chr17	66597007	FAM20A;FAM20A	0.467574	0.463998	0.452809	0.446681	0.546312	0.48694	0.494267	0.450062	0.42964	0.471498	0.488661	0.457956	0.487362	0.472388	0.441751	0.45402	0.454461	0.444124	0.447425	0.439324	0.441444	0.450425	0.458879	0.43446	0.431199	0.446125	0.451774	0.450994	0.463789	0.478731	0.445153	0.432259	0.443826	0.448418	0.421539	0.443939	0.50036	0.465063	0.448206	0.525825	0.545357	0.494688	0.500564	0.494206	0.460789	0.471045	0.475067
chr17	66597372	FAM20A	0.569202	0.576335	0.581073	0.561905	0.543718	0.593391	0.595615	0.545231	0.531215	0.550534	0.534555	0.541453	0.553529	0.55018	0.545523	0.54876	0.555594	0.544539	0.552254	0.564082	0.538932	0.548703	0.521739	0.512934	0.52839	0.522727	0.544702	0.581332	0.544127	0.545291	0.522847	0.533621	0.56016	0.543424	0.525931	0.473383	0.494523	0.546592	0.554115	0.572987	0.590618	0.498206	0.467569	0.473596	0.587868	0.601883	0.550412
chr18	2906283	EMILIN2	0.457159	0.423599	0.48662	0.445575	0.126334	0.296877	0.521783	0.362203	0.448287	0.239779	0.461555	0.455493	0.511876	0.449205	0.481827	0.414061	0.410569	0.315997	0.307098	0.451584	0.4141	0.484296	0.465651	0.0582398	0.403275	0.183408	0.426523	0.469198	0.347064	0.46271	0.398313	0.177296	0.419782	0.455338	0.44697	0.05408	0.425565	0.48366	0.452417	0.500352	0.367188	0.48707	0.0867273	0.474404	0.517599	0.431434	0.268276
chr18	2906290	EMILIN2	0.595993	0.566892	0.625589	0.586657	0.123104	0.356201	0.662296	0.446507	0.576721	0.306536	0.584725	0.614587	0.62285	0.57791	0.586291	0.535183	0.531228	0.388173	0.430773	0.57125	0.519635	0.594348	0.587038	0.0876214	0.468565	0.273088	0.521058	0.586604	0.458484	0.573833	0.48494	0.242705	0.492533	0.572449	0.549644	0.0919561	0.511854	0.583944	0.574098	0.584409	0.386051	0.623664	0.098021	0.543356	0.567428	0.517527	0.391673
chr18	2907240	EMILIN2	0.324913	0.280287	0.344203	0.248221	0.177333	0.142139	0.405321	0.238337	0.290244	0.145784	0.333803	0.340173	0.379071	0.354295	0.181608	0.267765	0.223694	0.170115	0.201222	0.23991	0.174527	0.367318	0.339875	0.149423	0.137	0.154271	0.179768	0.293131	0.221029	0.322066	0.185298	0.131138	0.164243	0.380465	0.297474	0.120596	0.305734	0.32948	0.324974	0.310303	0.143927	0.34275	0.146461	0.365274	0.394392	0.243786	0.180006
chr18	2907347	EMILIN2	0.405286	0.336217	0.355602	0.349895	0.301902	0.280604	0.447012	0.345397	0.375788	0.303439	0.421453	0.411396	0.431831	0.377924	0.30043	0.377651	0.322772	0.305711	0.303522	0.312167	0.328517	0.375202	0.41429	0.242887	0.25356	0.312138	0.313261	0.358015	0.352201	0.394745	0.323108	0.257996	0.287456	0.445006	0.346066	0.258225	0.372503	0.386525	0.433882	0.41895	0.321581	0.42537	0.300674	0.430238	0.44894	0.332581	0.32451
chr18	32957127	ZNF396	0.608557	0.527466	0.558107	0.461151	0.395883	0.640705	0.661753	0.556974	0.53079	0.550861	0.539497	0.544105	0.566254	0.485508	0.430955	0.468963	0.513145	0.615821	0.580776	0.616913	0.467572	0.538535	0.470263	0.326327	0.527753	0.488607	0.569243	0.502904	0.534831	0.550486	0.476262	0.508104	0.567623	0.558179	0.478727	0.408909	0.523914	0.53265	0.546125	0.55566	0.633784	0.506128	0.444952	0.564493	0.602977	0.0107896	0.549104
chr18	32957329	ZNF396	0.463288	0.271139	0.256153	0.318457	0.185967	0.382962	0.337748	0.337072	0.382071	0.340239	0.329823	0.296102	0.414309	0.344001	0.133221	0.323957	0.344309	0.381804	0.36115	0.305284	0.318284	0.173092	0.382501	0.155533	0.212349	0.135937	0.39243	0.350625	0.189887	0.331605	0.337297	0.137803	0.3131	0.377495	0.353133	0.203476	0.200192	0.332191	0.368284	0.397331	0.329825	0.190492	0.243857	0.347068	0.372046	0.100468	0.282681
chr18	32957337	ZNF396	0.153368	0.106403	0.0912877	0.113496	0.116053	0.195659	0.26531	0.205531	0.174483	0.0998437	0.198858	0.126864	0.210279	0.191848	0.122195	0.144525	0.172775	0.183529	0.192828	0.157086	0.157349	0.110405	0.183733	0.0698716	0.11075	0.0869957	0.208703	0.189514	0.129562	0.174362	0.185705	0.117485	0.167627	0.174657	0.112322	0.127038	0.104109	0.17183	0.271315	0.210268	0.185974	0.0847059	0.0735894	0.164401	0.204588	0.104182	0.131716
chr18	32957405	ZNF396	0.500709	0.32234	0.310991	0.31925	0.333894	0.393774	0.358479	0.281134	0.357286	0.371011	0.385121	0.34782	0.405772	0.316418	0.2624	0.33978	0.3609	0.411726	0.351439	0.393877	0.375862	0.333652	0.348768	0.246212	0.309158	0.178337	0.376256	0.369356	0.322198	0.388984	0.401725	0.201298	0.351738	0.39627	0.364755	0.318879	0.27404	0.379031	0.426461	0.409345	0.463234	0.295848	0.377999	0.457499	0.443862	0.0489335	0.36796
chr18	32957437	ZNF396	0.212246	0.167692	0.186748	0.162808	0.163831	0.231226	0.176153	0.188698	0.192829	0.21188	0.195578	0.185782	0.130745	0.19484	0.0960777	0.142664	0.141668	0.213544	0.169269	0.162993	0.183294	0.197413	0.155908	0.0908755	0.193948	0.0636292	0.188004	0.177387	0.155501	0.157258	0.206176	0.105205	0.164209	0.243031	0.15922	0.126377	0.115222	0.206648	0.22751	0.186945	0.16833	0.125961	0.140329	0.264895	0.245942	0.0111535	0.210594
chr18	32957463	ZNF396	0.42108	0.353051	0.373739	0.339129	0.398053	0.410944	0.375115	0.42056	0.31356	0.367936	0.367428	0.330708	0.35821	0.302079	0.34412	0.340532	0.318862	0.361977	0.35863	0.37956	0.332432	0.307518	0.334897	0.249572	0.384421	0.223067	0.337186	0.345832	0.386151	0.342751	0.368815	0.330965	0.37206	0.396094	0.294171	0.33396	0.327638	0.375917	0.349513	0.425704	0.418605	0.287954	0.373216	0.406532	0.455117	0.112692	0.337946
chr18	32957498	ZNF396	0.430436	0.394295	0.418329	0.377857	0.431101	0.420156	0.394008	0.425995	0.31906	0.400828	0.342248	0.35927	0.363872	0.277015	0.381315	0.338878	0.368625	0.396929	0.378912	0.388394	0.376466	0.334434	0.358812	0.301394	0.350846	0.327195	0.32752	0.374122	0.424062	0.383835	0.370737	0.333533	0.399774	0.38734	0.327719	0.361184	0.332328	0.398975	0.366248	0.418249	0.403798	0.328749	0.329495	0.432069	0.410471	0.103537	0.343293
chr19	10024833	OLFM2	0.451969	0.459586	0.450132	0.473305	0.41336	0.499694	0.508915	0.484159	0.381951	0.442064	0.462204	0.489107	0.459092	0.442828	0.427115	0.432036	0.411983	0.377291	0.418887	0.421571	0.428261	0.470525	0.405018	0.407607	0.441981	0.404643	0.367142	0.462913	0.411054	0.453995	0.492169	0.351667	0.46173	0.458474	0.425233	0.377378	0.417912	0.465081	0.463094	0.471844	0.454387	0.404505	0.390457	0.484635	0.474643	0.268004	0.426273
chr19	10025507	OLFM2	0.215324	0.0956812	0.224348	0.169005	0.116241	0.12234	0.108695	0.100233	0.100269	0.191907	0.199341	0.119588	0.178642	0.184692	0.0592745	0.166537	0.0842782	0.0735208	0.180238	0.0755712	0.0888989	0.166652	0.0703261	0.0920082	0.136666	0.0821245	0.163684	0.165684	0.142363	0.112191	0.12197	0.0802856	0.18979	0.139474	0.0951335	0.103643	0.193075	0.0859228	0.189708	0.231909	0.113077	0.15394	0.215599	0.159593	0.272584	0.13451	0.0680256
chr19	10304422	DNMT1;DNMT1	0.45468	0.388298	0.416568	0.427358	0.373683	0.397693	0.369375	0.452121	0.389229	0.363497	0.433105	0.44634	0.457939	0.453524	0.412962	0.448956	0.405803	0.407218	0.436836	0.474548	0.488724	0.411186	0.434321	0.283044	0.39337	0.441219	0.438263	0.458937	0.449263	0.441279	0.380009	0.419065	0.433186	0.456386	0.3734	0.320571	0.329653	0.374041	0.401632	0.44446	0.399505	0.408575	0.371824	0.294451	0.423416	0.40046	0.428609
chr19	10304766	DNMT1;DNMT1	0.499374	0.467549	0.51024	0.456531	0.38819	0.41599	0.447681	0.46707	0.424052	0.394574	0.418873	0.427321	0.44927	0.417471	0.48239	0.389137	0.425029	0.407977	0.432515	0.450712	0.433366	0.393525	0.431304	0.265053	0.499119	0.393875	0.450941	0.403787	0.481521	0.400471	0.39686	0.409751	0.416305	0.423075	0.360568	0.264736	0.386757	0.375056	0.490982	0.40881	0.398727	0.388913	0.407108	0.361775	0.491577	0.420622	0.456685
chr19	10305125	DNMT1;DNMT1	0.424293	0.389741	0.417834	0.400288	0.464861	0.414278	0.439616	0.421306	0.390556	0.428343	0.367912	0.388031	0.381203	0.431773	0.400429	0.382588	0.417735	0.399451	0.309677	0.417492	0.445309	0.400606	0.363181	0.3202	0.356038	0.382146	0.44881	0.405508	0.411202	0.424943	0.362932	0.407526	0.387587	0.439007	0.359082	0.369099	0.374531	0.425028	0.386246	0.459326	0.534697	0.413499	0.419786	0.403405	0.392099	0.447519	0.418212
chr19	10305305	DNMT1;DNMT1	0.563035	0.577538	0.561516	0.53558	0.563536	0.536737	0.564829	0.532194	0.55752	0.553599	0.534254	0.547295	0.551456	0.547291	0.538122	0.506086	0.523619	0.547844	0.513901	0.549329	0.529026	0.533582	0.532969	0.482643	0.541878	0.481866	0.53864	0.555617	0.541727	0.571333	0.524072	0.544345	0.541816	0.569615	0.516768	0.570587	0.525554	0.530343	0.531411	0.541517	0.582624	0.594612	0.587004	0.562966	0.553541	0.537906	0.500813
chr19	10305755	DNMT1;DNMT1	0.573704	0.554578	0.543577	0.544457	0.499345	0.566564	0.582779	0.540237	0.515569	0.55162	0.558315	0.549357	0.554375	0.542108	0.550493	0.550079	0.52903	0.548873	0.538649	0.551068	0.539789	0.558112	0.534429	0.496473	0.539022	0.527458	0.54426	0.539061	0.560757	0.554723	0.542615	0.550205	0.553559	0.556676	0.53031	0.519689	0.53461	0.568848	0.561723	0.591269	0.615407	0.538684	0.510377	0.556216	0.573363	0.573585	0.542487
chr19	10305774	DNMT1;DNMT1	0.441391	0.427941	0.424306	0.393037	0.343564	0.437912	0.494818	0.422977	0.39676	0.396897	0.443372	0.421436	0.407635	0.420459	0.420443	0.407376	0.403088	0.453454	0.400894	0.408816	0.399139	0.449776	0.4087	0.274861	0.384289	0.431008	0.405874	0.435902	0.454558	0.432322	0.402128	0.423691	0.402463	0.366291	0.408447	0.378109	0.487315	0.438781	0.398127	0.462905	0.391083	0.44976	0.355432	0.510191	0.449763	0.466108	0.382073
chr19	10305780	DNMT1;DNMT1	0.492691	0.511574	0.498045	0.463724	0.348285	0.493224	0.563042	0.488716	0.473286	0.46165	0.493799	0.445035	0.477456	0.469607	0.467406	0.465377	0.48671	0.480877	0.497964	0.467459	0.439236	0.499576	0.458463	0.308228	0.453286	0.466419	0.445679	0.490624	0.492684	0.515324	0.461308	0.500618	0.463157	0.46512	0.438507	0.388267	0.482078	0.471539	0.451308	0.466871	0.444485	0.450021	0.318877	0.510637	0.515493	0.548298	0.492396
chr19	10305863	DNMT1;DNMT1	0.45913	0.471564	0.462439	0.425469	0.364718	0.439593	0.506057	0.461817	0.45922	0.370434	0.453253	0.425403	0.466742	0.448968	0.484076	0.43399	0.441646	0.45026	0.44827	0.450659	0.448846	0.46256	0.425712	0.256476	0.432159	0.443937	0.389871	0.455266	0.458001	0.508107	0.413361	0.459973	0.445264	0.467969	0.39119	0.331949	0.370701	0.477763	0.446498	0.441375	0.412776	0.430407	0.288179	0.432436	0.47717	0.506743	0.445083
chr19	10305911	DNMT1;DNMT1	0.426887	0.400073	0.402447	0.327269	0.484537	0.364006	0.400306	0.395858	0.31696	0.369265	0.3914	0.357761	0.382482	0.351826	0.358857	0.342041	0.315919	0.354305	0.354005	0.367446	0.387694	0.361757	0.367988	0.259669	0.331588	0.339164	0.346523	0.329018	0.392186	0.373481	0.344985	0.36728	0.383676	0.410062	0.281421	0.313829	0.32693	0.379075	0.397119	0.429114	0.422029	0.407817	0.335396	0.367183	0.437692	0.366649	0.374796
chr19	10306043	DNMT1;DNMT1	0.306378	0.347864	0.355112	0.292366	0.42091	0.353472	0.392495	0.36202	0.320151	0.291386	0.317832	0.284895	0.348015	0.325578	0.334981	0.258817	0.303688	0.33174	0.28387	0.321378	0.278108	0.331016	0.291473	0.215157	0.29617	0.314471	0.313289	0.327848	0.316497	0.371503	0.291756	0.310059	0.338505	0.321311	0.267577	0.27803	0.298379	0.309644	0.327418	0.383683	0.397537	0.329095	0.343757	0.330983	0.37641	0.326246	0.294284
chr19	13614882	CACNA1A;CACNA1A	0.422886	0.30329	0.418875	0.369726	0.377718	0.19087	0.381301	0.275157	0.289942	0.322879	0.427711	0.303598	0.445766	0.302005	0.335278	0.366062	0.364071	0.28018	0.368496	0.393148	0.300172	0.27483	0.288837	0.410615	0.288709	0.315459	0.308605	0.272165	0.29529	0.206843	0.298991	0.390983	0.515177	0.291106	0.312733	0.371989	0.304286	0.267733	0.235633	0.379244	0.359334	0.274643	0.478712	0.293196	0.45717	0.311861	0.353292
chr19	13615439	CACNA1A;CACNA1A	0.653449	0.540113	0.593055	0.603412	0.621229	0.536711	0.59067	0.572219	0.378486	0.450651	0.460595	0.47898	0.35529	0.582638	0.451015	0.593109	0.545707	0.454782	0.473586	0.590831	0.574515	0.52632	0.491628	0.632609	0.449813	0.731972	0.413957	0.435989	0.499068	0.36575	0.621174	0.668807	0.605443	0.512786	0.40621	0.64183	0.419245	0.483224	0.476888	0.393064	0.551222	0.767326	0.701595	0.550086	0.745813	0.471316	0.633784
chr19	13615864	CACNA1A;CACNA1A	0.572507	0.466344	0.617323	0.519228	0.632274	0.516558	0.559216	0.522323	0.594063	0.578713	0.44345	0.500539	0.592906	0.499183	0.340739	0.476633	0.446341	0.488089	0.461634	0.626684	0.546563	0.53283	0.405898	0.583972	0.448315	0.612283	0.542957	0.457583	0.534191	0.513964	0.459782	0.446361	0.65827	0.551789	0.429559	0.64515	0.588268	0.491244	0.504182	0.45562	0.38417	0.612305	0.550424	0.640343	0.593261	0.556147	0.456303
chr19	13616871	CACNA1A;CACNA1A	0.562126	0.467252	0.450641	0.48011	0.446961	0.41961	0.581097	0.458941	0.423202	0.478485	0.415738	0.476678	0.472114	0.347402	0.484193	0.434124	0.356997	0.577223	0.519468	0.520222	0.465902	0.512073	0.4406	0.383949	0.501214	0.434388	0.45037	0.467648	0.445948	0.441369	0.44031	0.458859	0.48731	0.515719	0.40835	0.384071	0.474882	0.431527	0.472746	0.519723	0.5835	0.500844	0.506087	0.431258	0.466756	0.411532	0.378951
chr19	13617012	CACNA1A;CACNA1A	0.543756	0.493558	0.532101	0.475466	0.41454	0.594008	0.65023	0.543313	0.50906	0.497237	0.447056	0.476529	0.53268	0.475064	0.415865	0.371724	0.439573	0.364552	0.524809	0.51994	0.499394	0.469598	0.521781	0.493863	0.477883	0.508772	0.499551	0.49159	0.512738	0.157288	0.50938	0.506262	0.485798	0.469217	0.158786	0.484928	0.427745	0.494394	0.329394	0.539768	0.534243	0.481133	0.399638	0.49672	0.551532	0.414018	0.509847
chr19	13617091	CACNA1A;CACNA1A;CACNA1A;CACNA1A	0.516989	0.527975	0.541748	0.5509	0.555678	0.555998	0.707879	0.532089	0.522155	0.514606	0.408273	0.549884	0.555388	0.522039	0.536008	0.484843	0.540417	0.509419	0.452006	0.511632	0.482968	0.497305	0.559164	0.412812	0.493105	0.483738	0.540981	0.500525	0.53157	0.149253	0.570053	0.501037	0.546486	0.487197	0.123861	0.525468	0.572455	0.500128	0.505561	0.585149	0.599902	0.568868	0.527128	0.606922	0.637601	0.545503	0.539836
chr19	13617094	CACNA1A;CACNA1A;CACNA1A;CACNA1A	0.426474	0.472251	0.471805	0.465064	0.357087	0.487364	0.662021	0.479141	0.46813	0.460153	0.355063	0.419311	0.456539	0.431341	0.454024	0.394434	0.489886	0.438613	0.385223	0.467375	0.369692	0.439649	0.44051	0.283516	0.42231	0.380024	0.424634	0.415073	0.453746	0.112847	0.44797	0.419059	0.456523	0.42627	0.0776361	0.419106	0.492567	0.416955	0.431146	0.509741	0.456424	0.440466	0.341099	0.494475	0.563322	0.455129	0.423852
chr19	13617366	CACNA1A;CACNA1A	0.284632	0.228544	0.426519	0.208767	0.28713	0.322883	0.25719	0.513918	0.216181	0.328341	0.1309	0.144379	0.162537	0.186866	0.272781	0.266659	0.176916	0.278888	0.190319	0.205339	0.321208	0.186117	0.200858	0.267375	0.124155	0.173171	0.362901	0.283935	0.147999	0.125696	0.296591	0.282614	0.291114	0.209814	0.0719334	0.209073	0.289229	0.292191	0.256983	0.464671	0.367247	0.181728	0.445367	0.310411	0.334287	0.204298	0.24949
chr19	13617382	CACNA1A;CACNA1A	0.214692	0.181488	0.412044	0.0704584	0.136187	0.377551	0.219455	0.22754	0.170562	0.27897	0.18655	0.148913	0.1888	0.27163	0.366056	0.263497	0.28871	0.305317	0.175387	0.183026	0.240523	0.158289	0.346056	0.182887	0.159628	0.177004	0.272343	0.220089	0.198925	0.138466	0.265328	0.203569	0.20778	0.179658	0.10987	0.217039	0.261833	0.16322	0.22005	0.36412	0.388724	0.201629	0.325424	0.190415	0.407089	0.232804	0.183486
chr19	13617549	CACNA1A;CACNA1A	0.344169	0.284369	0.390318	0.179875	0.168577	0.191354	0.197918	0.239303	0.407679	0.345148	0.28592	0.253112	0.151429	0.178812	0.274044	0.208019	0.328088	0.187033	0.252959	0.13159	0.182913	0.247466	0.377183	0.202022	0.225364	0.193132	0.206656	0.28307	0.290016	0.178047	0.246114	0.227801	0.253186	0.333341	0.154559	0.242028	0.257709	0.311746	0.256514	0.624405	0.113871	0.127362	0.305246	0.288219	0.245837	0.118764	0.141158
chr19	13617584	CACNA1A;CACNA1A	0.425146	0.39131	0.53638	0.417014	0.210117	0.454985	0.529777	0.579373	0.411371	0.468003	0.420652	0.351533	0.289057	0.215308	0.371115	0.389078	0.445672	0.486227	0.401488	0.448003	0.366247	0.402346	0.383287	0.319783	0.280274	0.343865	0.351537	0.401194	0.434106	0.18019	0.391009	0.296688	0.393685	0.476397	0.0553621	0.363322	0.372833	0.437189	0.358187	0.415	0.407188	0.372379	0.349409	0.446008	0.441917	0.321725	0.355056
chr19	52996083	ZNF578	0.658764	0.552942	0.60586	0.611345	0.0727565	0.570823	0.683867	0.627201	0.623064	0.419462	0.583874	0.585725	0.585953	0.594471	0.286891	0.406344	0.590287	0.373655	0.615715	0.558768	0.58501	0.283273	0.582538	0.156541	0.528027	0.588347	0.593012	0.39314	0.483835	0.606068	0.607167	0.406971	0.284554	0.199904	0.408274	0.159489	0.556952	0.620451	0.57515	0.623025	0.64133	0.626143	0.643934	0.596225	0.615693	0.540471	0.579241
chr19	52996352	ZNF578	0.287934	0.219586	0.304388	0.342839	0.116329	0.214321	0.337591	0.452755	0.267121	0.319955	0.399251	0.43268	0.371176	0.226353	0.233494	0.21827	0.410644	0.254097	0.371861	0.242107	0.43494	0.219486	0.296237	0.115098	0.228584	0.338593	0.379665	0.293409	0.285813	0.300774	0.278844	0.217212	0.14144	0.264696	0.185224	0.125778	0.276131	0.36948	0.332468	0.389874	0.46589	0.257638	0.400145	0.171225	0.473614	0.362178	0.368545
chr19	52996548	ZNF578	0.306926	0.187535	0.209691	0.268054	0.13703	0.206136	0.340522	0.372122	0.223555	0.258675	0.302385	0.329582	0.306373	0.244418	0.18063	0.185662	0.353888	0.200644	0.309199	0.190414	0.282358	0.196831	0.237229	0.113252	0.187903	0.246552	0.315644	0.247065	0.242185	0.253261	0.241887	0.190422	0.191451	0.195122	0.18148	0.109723	0.188068	0.285944	0.325865	0.320072	0.332154	0.189649	0.387196	0.263124	0.341748	0.241824	0.199895
chr19	52996617	ZNF578	0.205532	0.157093	0.165493	0.220361	0.161053	0.145943	0.265516	0.342663	0.236295	0.247125	0.237413	0.317038	0.247669	0.213121	0.18692	0.206345	0.295791	0.217358	0.246673	0.215808	0.282716	0.166472	0.246233	0.127586	0.176202	0.245912	0.273584	0.155828	0.212352	0.251856	0.217907	0.191842	0.143588	0.188652	0.173363	0.135158	0.211113	0.239094	0.260823	0.248553	0.263968	0.176135	0.287479	0.156593	0.297979	0.293357	0.225329
chr19	54150900		0.476497	0.482034	0.502197	0.474428	0.386454	0.501324	0.525722	0.501246	0.490439	0.496049	0.469162	0.47485	0.47357	0.481764	0.503468	0.47488	0.496915	0.487802	0.49422	0.476489	0.479537	0.482126	0.474211	0.455666	0.499442	0.459048	0.469939	0.497133	0.486752	0.50398	0.474778	0.486935	0.489929	0.469842	0.484839	0.479264	0.503337	0.475948	0.468637	0.528605	0.504148	0.496192	0.464164	0.486427	0.520064	0.503443	0.491075
chr19	54151185		0.523209	0.583745	0.518307	0.562422	0.414404	0.583466	0.616751	0.506258	0.554046	0.513139	0.515365	0.497683	0.541388	0.504482	0.505846	0.484113	0.526157	0.55225	0.492424	0.50183	0.458761	0.551118	0.537989	0.495925	0.546935	0.46244	0.448862	0.520281	0.520257	0.581457	0.532798	0.485784	0.482317	0.490363	0.485107	0.535477	0.539095	0.459272	0.485928	0.634683	0.607861	0.511945	0.46389	0.513848	0.638386	0.59813	0.515956
chr19	54151440		0.48101	0.557039	0.549327	0.484115	0.478017	0.585252	0.624428	0.511946	0.538712	0.52658	0.528716	0.493768	0.510788	0.495563	0.539856	0.462795	0.490586	0.510277	0.485497	0.489979	0.487017	0.512142	0.552035	0.527988	0.536046	0.488376	0.479786	0.465133	0.535025	0.562649	0.511378	0.452515	0.524883	0.490798	0.519252	0.594616	0.598048	0.443751	0.45662	0.623187	0.710009	0.56741	0.692016	0.572052	0.632799	0.558251	0.544671
chr19	54151524		0.330312	0.393436	0.312028	0.325771	0.24481	0.46381	0.513466	0.348003	0.379708	0.38198	0.369491	0.367873	0.348561	0.363284	0.349856	0.310484	0.351702	0.388922	0.330688	0.358711	0.345533	0.349564	0.373749	0.339988	0.34283	0.283414	0.329633	0.363414	0.332823	0.336046	0.333613	0.347432	0.294196	0.358795	0.319463	0.331365	0.363149	0.30406	0.33155	0.479687	0.342846	0.394706	0.279206	0.387024	0.510042	0.463453	0.36238
chr19	54151599		0.666436	0.662084	0.703909	0.731055	0.714821	0.73085	0.717079	0.601293	0.655746	0.631532	0.666622	0.672468	0.683736	0.659954	0.629408	0.679401	0.671535	0.756432	0.678412	0.684262	0.675728	0.68815	0.611969	0.671167	0.634558	0.666828	0.686484	0.682007	0.661535	0.655088	0.612694	0.693927	0.666896	0.697939	0.635708	0.624334	0.675579	0.623096	0.643827	0.736659	0.71037	0.672085	0.685395	0.66404	0.709705	0.734031	0.665247
chr19	54155607		0.632392	0.616164	0.609478	0.613296	0.577699	0.603366	0.604377	0.643565	0.623836	0.579147	0.580476	0.620132	0.587181	0.611336	0.666526	0.62014	0.61179	0.631805	0.615015	0.608018	0.575557	0.650126	0.595414	0.56874	0.631188	0.648144	0.684144	0.609059	0.59236	0.576221	0.586699	0.639922	0.610791	0.554193	0.610268	0.595568	0.570927	0.569438	0.606862	0.611742	0.664632	0.620054	0.664278	0.550689	0.623725	0.55126	0.576161
chr20	32254216	NECAB3;NECAB3;C20orf134	0.526514	0.521036	0.543628	0.57008	0.652173	0.556354	0.52578	0.53227	0.509408	0.522913	0.454911	0.537415	0.655773	0.518295	0.514423	0.482166	0.506735	0.572971	0.526351	0.51652	0.645881	0.521934	0.505436	0.49986	0.531783	0.486158	0.663611	0.536449	0.537789	0.576811	0.513672	0.484599	0.539638	0.520294	0.539548	0.534	0.486117	0.554365	0.518069	0.562339	0.568839	0.588159	0.519666	0.531387	0.663389	0.462891	0.512051
chr20	32255052	NECAB3;NECAB3;C20orf134;C20orf134	0.541512	0.567262	0.549323	0.479614	0.422494	0.507209	0.500543	0.512958	0.420628	0.450232	0.514093	0.442799	0.595538	0.458792	0.499883	0.482503	0.405091	0.495229	0.542019	0.505678	0.597464	0.512185	0.470454	0.508451	0.467371	0.5234	0.607515	0.52166	0.502723	0.461857	0.392451	0.487507	0.479347	0.524369	0.427971	0.501836	0.528478	0.410473	0.501968	0.555302	0.64968	0.587084	0.466314	0.551125	0.67107	0.545207	0.534345
chr20	32255491	NECAB3;NECAB3;C20orf134	0.597832	0.632646	0.584846	0.614225	0.571118	0.589041	0.686769	0.551907	0.581316	0.536859	0.536718	0.565722	0.710295	0.506181	0.564528	0.497102	0.531491	0.574254	0.515867	0.555875	0.745244	0.553915	0.556856	0.576913	0.554784	0.515581	0.759664	0.515486	0.52838	0.594336	0.525755	0.561715	0.559268	0.584945	0.565252	0.526207	0.578439	0.540407	0.543376	0.641305	0.688816	0.634349	0.604641	0.588622	0.789239	0.565305	0.546462
chr20	32255988	NECAB3;NECAB3;C20orf134	0.306751	0.308695	0.29019	0.300547	0.264618	0.294243	0.307208	0.321675	0.325042	0.320943	0.315309	0.357653	0.340877	0.330594	0.310502	0.332783	0.307966	0.322982	0.326777	0.313899	0.365848	0.302997	0.31263	0.308763	0.334346	0.310607	0.348623	0.307658	0.323261	0.350107	0.290488	0.312962	0.313221	0.28112	0.346088	0.245274	0.343694	0.309116	0.298602	0.305057	0.35097	0.332253	0.314041	0.289661	0.392096	0.33928	0.317435
chr20	32256071	NECAB3;NECAB3;C20orf134;C20orf134	0.323652	0.310473	0.269637	0.32378	0.250587	0.288344	0.281359	0.370849	0.354273	0.326543	0.317505	0.392024	0.384252	0.299168	0.320425	0.335193	0.364275	0.337944	0.328516	0.337275	0.423197	0.329251	0.310097	0.291375	0.351872	0.257894	0.360395	0.303245	0.318587	0.368822	0.320718	0.317938	0.336302	0.293416	0.377548	0.24056	0.331817	0.349021	0.301216	0.356789	0.387426	0.31719	0.330003	0.233588	0.402544	0.367638	0.305138
chr20	34639042	LOC647979	0.535797	0.535235	0.52378	0.516009	0.594007	0.523898	0.511343	0.503135	0.448006	0.484936	0.468971	0.486418	0.517198	0.469752	0.533297	0.44313	0.452405	0.511872	0.493626	0.491003	0.506593	0.490055	0.478798	0.46977	0.536992	0.464698	0.475142	0.524431	0.517865	0.477168	0.466926	0.477106	0.478763	0.523139	0.448451	0.416582	0.462622	0.499597	0.484722	0.570746	0.52952	0.500051	0.509427	0.500546	0.551738	0.500656	0.522732
chr20	34639053	LOC647979	0.566738	0.52811	0.515504	0.515067	0.605057	0.520176	0.512886	0.528338	0.450598	0.499439	0.513997	0.508678	0.525166	0.487934	0.532845	0.468622	0.496496	0.514157	0.493461	0.521831	0.483833	0.500029	0.510204	0.465157	0.52086	0.480269	0.494273	0.539111	0.495982	0.491475	0.518496	0.496906	0.492569	0.548004	0.432406	0.466836	0.538668	0.520007	0.478714	0.544122	0.573349	0.514828	0.503052	0.526243	0.582569	0.496679	0.553031
chr20	34639058	LOC647979	0.508452	0.473361	0.462543	0.457052	0.62106	0.47079	0.439595	0.457098	0.405944	0.412154	0.433447	0.404169	0.469374	0.414681	0.451603	0.409235	0.45744	0.473465	0.442583	0.45337	0.432533	0.426956	0.439515	0.406532	0.452738	0.436707	0.439746	0.453503	0.46349	0.44025	0.441373	0.434821	0.435098	0.466521	0.389644	0.422837	0.432371	0.431615	0.422568	0.581875	0.545743	0.469691	0.454232	0.466024	0.525333	0.455513	0.432352
chr20	39945633		0.370114	0.378108	0.266702	0.318911	0.114293	0.273555	0.379596	0.373429	0.375658	0.0702026	0.397751	0.331417	0.365655	0.370428	0.342518	0.293332	0.336259	0.378114	0.363083	0.383319	0.389548	0.321565	0.317661	0.316665	0.362914	0.156819	0.293785	0.392468	0.368343	0.342099	0.293583	0.289686	0.283469	0.369138	0.359962	0.365794	0.288868	0.355464	0.2967	0.454043	0.325979	0.350662	0.35747	0.355375	0.399925	0.314102	0.253039
chr20	39945816		0.525349	0.479516	0.41125	0.426805	0.242013	0.493317	0.548246	0.483228	0.467681	0.149829	0.494887	0.430681	0.478629	0.469324	0.478652	0.448095	0.428614	0.511775	0.485094	0.460718	0.493735	0.4989	0.478459	0.39763	0.50338	0.337248	0.46971	0.463519	0.494928	0.493598	0.458072	0.474209	0.481165	0.508103	0.46893	0.510099	0.49327	0.497013	0.494158	0.532479	0.496398	0.504036	0.499432	0.536223	0.498355	0.440883	0.51127
chr20	62406677	ZBTB46	0.770585	0.468966	0.744402	0.71364	0.557566	0.689796	0.420907	0.635891	0.629376	0.59219	0.637321	0.51703	0.73043	0.64708	0.586497	0.519605	0.678098	0.60812	0.432015	0.537108	0.586986	0.251626	0.360945	0.508829	0.659473	0.540202	0.48687	0.408067	0.395549	0.577047	0.612742	0.457787	0.259672	0.556393	0.398257	0.418794	0.390538	0.346868	0.538296	0.795594	0.780673	0.381081	0.530142	0.592885	0.774831	0.6768	0.449546
chr20	62406721	ZBTB46	0.753251	0.531111	0.669267	0.63214	0.448128	0.689625	0.462917	0.641967	0.626242	0.639939	0.638037	0.546202	0.736224	0.603699	0.660609	0.536357	0.635438	0.595699	0.491318	0.58638	0.558336	0.284352	0.333805	0.581377	0.673566	0.508635	0.475605	0.383951	0.330426	0.545142	0.651062	0.490594	0.303281	0.554234	0.40744	0.399681	0.394606	0.391895	0.578988	0.754918	0.772682	0.384473	0.499151	0.588976	0.811024	0.66824	0.446545
chr22	24551729	CABIN1	0.434794	0.388951	0.417326	0.408121	0.434551	0.392051	0.402347	0.417409	0.370408	0.32483	0.348046	0.284397	0.41022	0.341522	0.371914	0.232461	0.395003	0.445286	0.340285	0.400009	0.431267	0.399656	0.373355	0.322243	0.401115	0.393866	0.359115	0.396203	0.385251	0.41748	0.396615	0.382873	0.373336	0.361738	0.354347	0.351795	0.400522	0.361848	0.376295	0.381408	0.437288	0.333761	0.340695	0.30006	0.384481	0.369659	0.43569
chr22	24551820	CABIN1	0.385902	0.421881	0.425121	0.414328	0.382774	0.428046	0.418539	0.424366	0.418535	0.402933	0.402137	0.336773	0.429669	0.385166	0.389195	0.274888	0.422407	0.442985	0.408808	0.389872	0.429111	0.445342	0.393452	0.370236	0.403011	0.439327	0.386962	0.423513	0.43656	0.442832	0.419335	0.410862	0.376607	0.361322	0.406677	0.32437	0.394411	0.387754	0.419684	0.459144	0.452908	0.365039	0.328292	0.362492	0.471165	0.431832	0.432644
chr22	24552132	CABIN1	0.478813	0.463929	0.46363	0.43442	0.485587	0.515005	0.490291	0.460603	0.437927	0.414644	0.426309	0.420676	0.459358	0.437888	0.447175	0.357088	0.450733	0.463906	0.429326	0.448296	0.462187	0.455452	0.453958	0.43722	0.448041	0.432806	0.42757	0.467626	0.435651	0.467563	0.459131	0.411413	0.439902	0.431655	0.404224	0.473417	0.468844	0.432719	0.43605	0.46981	0.566076	0.51723	0.503249	0.387997	0.483686	0.436984	0.488726
chr22	24552379	CABIN1	0.404668	0.373802	0.447619	0.39691	0.292745	0.425241	0.430107	0.421088	0.338089	0.364179	0.127413	0.342957	0.436095	0.411451	0.357291	0.311009	0.4397	0.44213	0.404921	0.150153	0.397581	0.387124	0.361767	0.418532	0.376147	0.397915	0.369334	0.407702	0.379646	0.384105	0.397842	0.351693	0.156297	0.336127	0.101408	0.325838	0.418485	0.384072	0.399215	0.454448	0.446062	0.338256	0.326709	0.246831	0.477709	0.411453	0.411147
chr22	24552594	CABIN1	0.4441	0.345613	0.360676	0.358803	0.392015	0.395386	0.423146	0.407898	0.333905	0.341714	0.320786	0.327662	0.477576	0.444503	0.363799	0.302774	0.430634	0.448448	0.43624	0.453764	0.388937	0.362278	0.380471	0.373712	0.309019	0.429106	0.31924	0.424102	0.376733	0.381977	0.415195	0.302687	0.399785	0.336779	0.138473	0.412054	0.466898	0.441283	0.422108	0.458345	0.538597	0.452102	0.421792	0.293679	0.473792	0.37151	0.408413
[truncated: 20 more columns]

## Sheet: Ubiquitous DMRs
chr	pos	UCSC_RefGene_Name	PL1	PL3	PL5	PL7	PL9	pl34	pl35	4003	4006	4007	4015	4018	4023	4024	4027	4028	4029	4031	2000	2004	2006	2007	2008	2012	2013	2014	2017	2020	2025	2029	2034	2001	2048	2052	2055	PL58	PL172	2028	2030	PL37	PL45	PL55	PL64	PL109	PL160	pl216	2026
chr1	40024971	LOC728448	0.454283	0.325707	0.295931	0.429893	0.223733	0.194714	0.394799	0.383237	0.462861	0.258154	0.412934	0.486922	0.433611	0.42079	0.421833	0.360023	0.403203	0.434022	0.450384	0.366122	0.447313	0.385814	0.374186	0.248342	0.456249	0.400556	0.419846	0.381559	0.345976	0.457518	0.359264	0.361832	0.453451	0.44318	0.450822	0.231823	0.431272	0.482224	0.401294	0.367858	0.507859	0.317491	0.414823	0.408971	0.461149	0.468679	0.502073
chr1	40025411	LOC728448	0.496138	0.402927	0.368368	0.478941	0.244925	0.316894	0.502329	0.483216	0.550817	0.287388	0.483897	0.568976	0.551536	0.501378	0.503748	0.468553	0.5087	0.545238	0.458485	0.470219	0.524568	0.493458	0.436071	0.291807	0.525951	0.482406	0.496311	0.527427	0.410962	0.543863	0.449223	0.507504	0.498772	0.516555	0.567836	0.35797	0.522897	0.556513	0.477969	0.497651	0.604247	0.422063	0.453949	0.506812	0.531507	0.559202	0.561436
chr1	40025415	LOC728448	0.551062	0.451672	0.405058	0.525566	0.304772	0.299105	0.518976	0.503067	0.587125	0.331726	0.55143	0.576645	0.582056	0.558777	0.560775	0.489925	0.534909	0.558909	0.492119	0.48253	0.578033	0.520055	0.457258	0.329193	0.544704	0.525465	0.522752	0.544134	0.477897	0.571937	0.48061	0.549934	0.545578	0.517606	0.556699	0.398039	0.593204	0.593167	0.507627	0.558499	0.66269	0.425209	0.518664	0.518433	0.598026	0.618161	0.617316
chr1	68512539	DIRAS3	0.261705	0.24512	0.24147	0.249231	0.288677	0.289061	0.352099	0.265585	0.269274	0.240384	0.242854	0.310942	0.267585	0.272392	0.252802	0.225557	0.236927	0.250084	0.231956	0.280647	0.280169	0.267423	0.210714	0.202769	0.270111	0.183986	0.248124	0.242156	0.217869	0.253398	0.235041	0.267809	0.259587	0.261673	0.259227	0.262402	0.232598	0.217751	0.212833	0.313768	0.291399	0.286345	0.264016	0.247922	0.269523	0.333467	0.225011
chr1	68512650	DIRAS3	0.653247	0.576665	0.619605	0.578804	0.743298	0.59373	0.816187	0.59655	0.61176	0.598598	0.643402	0.586643	0.613605	0.634509	0.653213	0.593541	0.604344	0.566457	0.631958	0.606803	0.604706	0.600062	0.603868	0.580619	0.602621	0.678841	0.632135	0.57648	0.58812	0.57428	0.549524	0.605418	0.594929	0.607958	0.59667	0.628648	0.610275	0.601541	0.60206	0.673444	0.697946	0.638026	0.635803	0.609207	0.67959	0.648024	0.586391
chr1	68512777	DIRAS3	0.480615	0.404707	0.472219	0.460998	0.583062	0.498712	0.684773	0.433957	0.461941	0.425287	0.469703	0.426269	0.469482	0.456235	0.479507	0.463032	0.453714	0.454159	0.445634	0.473527	0.477718	0.463776	0.445674	0.436252	0.4664	0.516049	0.462204	0.45371	0.460141	0.473291	0.433751	0.470562	0.456437	0.460886	0.448501	0.509921	0.522173	0.452932	0.477242	0.600488	0.634522	0.497057	0.536279	0.484813	0.585011	0.569983	0.427929
chr1	68512807	DIRAS3	0.591174	0.519478	0.53904	0.509182	0.654886	0.593196	0.784558	0.535572	0.540708	0.560121	0.562988	0.531806	0.516807	0.52277	0.552224	0.522168	0.551091	0.547038	0.527622	0.563882	0.540378	0.520501	0.566529	0.533265	0.549225	0.58423	0.554475	0.508481	0.536535	0.542473	0.496593	0.546424	0.549034	0.517984	0.544797	0.578027	0.596374	0.531718	0.541561	0.672706	0.693698	0.598384	0.595497	0.626806	0.703356	0.627682	0.537503
chr1	68512928	DIRAS3	0.590555	0.540191	0.566253	0.587718	0.508875	0.614899	0.801836	0.587993	0.580956	0.578582	0.63751	0.586479	0.588652	0.592987	0.597992	0.58481	0.580865	0.579823	0.599345	0.600723	0.605104	0.591889	0.584153	0.537887	0.561183	0.594498	0.5796	0.560694	0.576375	0.575333	0.591423	0.546198	0.562629	0.566675	0.590813	0.620827	0.581156	0.580338	0.579061	0.692946	0.659	0.65625	0.552285	0.619226	0.693127	0.675757	0.546081
chr1	68512971	DIRAS3	0.499847	0.445427	0.498413	0.477703	0.609663	0.475375	0.703126	0.50182	0.479416	0.486808	0.515068	0.438584	0.460174	0.494343	0.485328	0.471215	0.448088	0.487465	0.482233	0.495348	0.48737	0.468326	0.469068	0.480262	0.47225	0.48748	0.490206	0.461431	0.468926	0.465445	0.436374	0.481247	0.481111	0.463549	0.449646	0.505547	0.489031	0.481411	0.504663	0.588921	0.572829	0.545308	0.52766	0.566644	0.606399	0.528272	0.452389
chr1	68513063	DIRAS3	0.382571	0.333319	0.369657	0.398873	0.410394	0.398598	0.429871	0.407126	0.392374	0.377711	0.384103	0.35513	0.377519	0.378709	0.347721	0.364699	0.36446	0.356908	0.371949	0.456982	0.388556	0.384543	0.333586	0.339184	0.35454	0.370305	0.359711	0.375391	0.386469	0.357624	0.348864	0.383568	0.386306	0.356027	0.340928	0.378653	0.362434	0.329321	0.391553	0.4739	0.389707	0.410227	0.412976	0.384085	0.410335	0.429462	0.339477
chr1	68515788	DIRAS3	0.319176	0.355302	0.310042	0.346643	0.400617	0.314002	0.393905	0.413687	0.353647	0.386879	0.615598	0.471305	0.361856	0.377432	0.421667	0.591636	0.372269	0.392026	0.407198	0.447821	0.415363	0.368231	0.444175	0.310643	0.40793	0.452449	0.459086	0.357374	0.342281	0.349826	0.299076	0.346435	0.38943	0.382283	0.395497	0.329803	0.503644	0.421522	0.448403	0.414489	0.448859	0.43595	0.346338	0.301662	0.42931	0.55834	0.361401
chr1	68515872	DIRAS3	0.220921	0.241844	0.217285	0.215765	0.173154	0.24638	0.277722	0.260031	0.254267	0.283489	0.325399	0.274239	0.243664	0.278704	0.261954	0.380908	0.267149	0.251898	0.273927	0.302168	0.298235	0.240882	0.295534	0.228249	0.279548	0.257157	0.282333	0.241108	0.245918	0.271018	0.240445	0.263427	0.263347	0.260294	0.273304	0.272453	0.285339	0.291483	0.313597	0.28924	0.273435	0.292249	0.252129	0.183624	0.296358	0.347855	0.233749
chr1	68515977	DIRAS3	0.247649	0.257338	0.24972	0.259916	0.246988	0.238684	0.330001	0.296279	0.273477	0.29626	0.397619	0.329538	0.274288	0.311503	0.272089	0.480305	0.308333	0.312212	0.30869	0.340726	0.323064	0.262269	0.309042	0.250527	0.295979	0.336749	0.31115	0.26248	0.325615	0.327677	0.244822	0.293164	0.283736	0.313997	0.31641	0.328698	0.337056	0.343049	0.389108	0.305873	0.312953	0.353608	0.30533	0.193883	0.318775	0.407084	0.246097
chr1	68516080	DIRAS3	0.216958	0.247124	0.17859	0.211937	0.193898	0.235364	0.269651	0.237788	0.242136	0.241651	0.298505	0.302855	0.271791	0.26202	0.235502	0.339952	0.262245	0.250607	0.257999	0.228548	0.289843	0.287712	0.227857	0.252156	0.289039	0.261078	0.285601	0.241259	0.247949	0.27683	0.204054	0.270261	0.258764	0.279982	0.296086	0.27521	0.278223	0.233141	0.246468	0.254119	0.267075	0.275491	0.270231	0.206368	0.291045	0.330048	0.250758
chr1	68516101	DIRAS3	0.23774	0.298682	0.222121	0.250549	0.198794	0.275816	0.352013	0.384057	0.26675	0.319128	0.399529	0.373905	0.287723	0.302327	0.252908	0.463741	0.328473	0.312861	0.276637	0.344807	0.320708	0.279382	0.290437	0.3183	0.339529	0.277506	0.292225	0.321854	0.307535	0.302773	0.237907	0.318933	0.358113	0.344291	0.272839	0.358586	0.348917	0.321242	0.413754	0.447183	0.258283	0.327366	0.423029	0.180844	0.413203	0.423318	0.299698
chr1	68516138	DIRAS3	0.171574	0.218385	0.169356	0.210949	0.226333	0.199558	0.244318	0.238048	0.199494	0.256597	0.271413	0.263919	0.214735	0.216148	0.205196	0.280036	0.21258	0.224344	0.221873	0.21947	0.249749	0.221843	0.206805	0.242804	0.233531	0.243768	0.252549	0.199649	0.21556	0.240485	0.202874	0.239558	0.197377	0.219833	0.244763	0.20642	0.261467	0.259144	0.210855	0.2683	0.247665	0.22987	0.23196	0.157742	0.281618	0.319275	0.195409
chr1	68516272	DIRAS3;DIRAS3	0.537821	0.499735	0.516353	0.490619	0.605983	0.516771	0.54601	0.497359	0.510145	0.488667	0.513096	0.49355	0.439666	0.506613	0.502648	0.486725	0.48989	0.47528	0.484729	0.504923	0.512337	0.497375	0.548628	0.506039	0.505058	0.465059	0.422864	0.492879	0.496356	0.456077	0.490858	0.516913	0.500321	0.529331	0.47776	0.601559	0.542177	0.429727	0.493535	0.49923	0.543184	0.565921	0.488754	0.441468	0.534777	0.548687	0.491999
chr1	68516279	DIRAS3;DIRAS3	0.530802	0.505584	0.519189	0.523757	0.579904	0.529973	0.569779	0.531221	0.548079	0.53278	0.543785	0.482516	0.511243	0.523936	0.514683	0.513707	0.547713	0.53683	0.501869	0.544527	0.521344	0.529633	0.507239	0.50913	0.544916	0.483451	0.484586	0.598345	0.55342	0.507746	0.527744	0.551972	0.530551	0.587997	0.487029	0.608416	0.586493	0.505116	0.59389	0.572238	0.602816	0.59469	0.538682	0.500264	0.58607	0.618915	0.51222
chr1	68516374	DIRAS3;DIRAS3	0.470372	0.443576	0.452213	0.409651	0.4128	0.494762	0.490742	0.460502	0.401919	0.373911	0.422904	0.434411	0.429013	0.452987	0.395568	0.466262	0.445704	0.471674	0.433552	0.426789	0.444109	0.429636	0.38817	0.388046	0.451976	0.352738	0.393334	0.445446	0.439677	0.430064	0.406627	0.416831	0.420377	0.405689	0.444354	0.491979	0.443268	0.435856	0.45629	0.499292	0.426135	0.446324	0.415125	0.413801	0.516943	0.467419	0.392829
chr1	68516453	DIRAS3;DIRAS3	0.508644	0.51182	0.49408	0.466902	0.481311	0.478008	0.529471	0.463895	0.498706	0.43825	0.512411	0.517009	0.469685	0.488942	0.534509	0.40973	0.496209	0.525055	0.534737	0.462317	0.503405	0.456172	0.468225	0.556279	0.506829	0.517656	0.481099	0.528703	0.463295	0.458935	0.442767	0.474896	0.469648	0.491886	0.484042	0.51526	0.544405	0.457526	0.655395	0.509235	0.507962	0.535155	0.50705	0.527667	0.546523	0.479591	0.552365
chr1	68516463	DIRAS3	0.542961	0.549256	0.542324	0.496021	0.631411	0.526778	0.546282	0.448859	0.535454	0.46103	0.563705	0.554989	0.484913	0.504455	0.58786	0.430389	0.50209	0.544351	0.576399	0.489747	0.592884	0.465957	0.458835	0.597424	0.527702	0.545799	0.558807	0.511348	0.509558	0.482196	0.465909	0.489989	0.498549	0.502355	0.55351	0.544905	0.547837	0.44762	0.646751	0.541202	0.592359	0.583972	0.570112	0.548681	0.53025	0.528369	0.57397
chr1	68516465	DIRAS3	0.600285	0.614168	0.503545	0.575069	0.569341	0.532662	0.613255	0.531944	0.602536	0.546087	0.553599	0.536556	0.564125	0.565686	0.553585	0.519964	0.563533	0.578672	0.565544	0.486812	0.555292	0.582272	0.515819	0.585207	0.599363	0.574454	0.560651	0.606218	0.579272	0.550838	0.571429	0.557599	0.58643	0.615009	0.526902	0.585923	0.623587	0.56699	0.707505	0.662805	0.564262	0.633191	0.672134	0.607534	0.611669	0.642136	0.590023
chr1	68516518	DIRAS3	0.554293	0.524357	0.50328	0.506728	0.505135	0.502313	0.553754	0.48497	0.556222	0.44632	0.436226	0.445754	0.439197	0.498646	0.478962	0.433302	0.477542	0.549649	0.454795	0.444433	0.455473	0.487945	0.451226	0.428579	0.541777	0.486713	0.495764	0.5214	0.529433	0.462016	0.477399	0.47166	0.489955	0.523531	0.482211	0.55389	0.494616	0.475402	0.600737	0.509388	0.579473	0.565743	0.588392	0.579086	0.490322	0.557644	0.592695
chr1	68516627	DIRAS3	0.386789	0.414474	0.379367	0.378995	0.643856	0.403593	0.423382	0.388389	0.392185	0.324844	0.343399	0.394588	0.354303	0.414533	0.361451	0.183446	0.383091	0.414871	0.400597	0.411863	0.425861	0.381701	0.335137	0.500028	0.374681	0.349989	0.343825	0.380169	0.452885	0.390308	0.3134	0.419118	0.40552	0.414284	0.436678	0.403614	0.382916	0.378245	0.434791	0.399283	0.39609	0.450349	0.415907	0.44123	0.444726	0.462694	0.461466
chr1	68516713	DIRAS3	0.740175	0.723369	0.541672	0.673454	0.692095	0.742417	0.6946	0.45372	0.770443	0.488741	0.565228	0.527872	0.461184	0.702414	0.592177	0.432716	0.540298	0.449192	0.614776	0.512481	0.505548	0.605031	0.509373	0.670805	0.58711	0.582644	0.56365	0.622244	0.644572	0.505842	0.579956	0.547994	0.608346	0.538462	0.638046	0.554762	0.592577	0.51835	0.608114	0.665029	0.588187	0.693743	0.601747	0.668436	0.555547	0.709429	0.624897
chr2	207116070		0.843171	0.82053	0.768765	0.814569	0.770234	0.793567	0.789368	0.836023	0.819958	0.761528	0.79851	0.777457	0.74711	0.732661	0.80549	0.763861	0.786622	0.779618	0.812871	0.71252	0.751809	0.80802	0.781894	0.83278	0.813672	0.795918	0.799703	0.791076	0.825091	0.781173	0.770177	0.645793	0.795274	0.669008	0.829331	0.814212	0.781	0.788213	0.801292	0.848126	0.836714	0.818304	0.798074	0.756399	0.759681	0.773654	0.82577
chr2	207116401		0.876055	0.807512	0.814537	0.936652	0.879574	0.894303	0.860349	0.730815	0.774061	0.744685	0.740049	0.776269	0.755833	0.777741	0.706706	0.686181	0.701024	0.753419	0.775065	0.78945	0.783091	0.734522	0.758613	0.671731	0.81984	0.728184	0.836146	0.808331	0.795144	0.699159	0.753217	0.703889	0.727944	0.759766	0.800853	0.918511	0.665878	0.736569	0.636192	0.812135	0.78692	0.807636	0.925114	0.928148	0.759565	0.808069	0.832036
chr2	207118288		0.755516	0.833111	0.60836	0.769945	0.893749	0.719235	0.688314	0.715322	0.710173	0.800131	0.79184	0.743952	0.666837	0.628639	0.836586	0.709998	0.673463	0.719298	0.722972	0.702215	0.741101	0.60577	0.713342	0.73294	0.861055	0.842108	0.685473	0.724764	0.81217	0.721816	0.7083	0.573131	0.796052	0.792513	0.800215	0.741229	0.6071	0.776566	0.811709	0.715682	0.71208	0.706096	0.691014	0.626155	0.602171	0.686554	0.677493
chr2	207127226		0.656695	0.716045	0.679241	0.695972	0.753554	0.68401	0.715889	0.759179	0.66763	0.707589	0.751564	0.688066	0.722964	0.695354	0.742909	0.855991	0.749765	0.742248	0.692891	0.677628	0.692787	0.708634	0.648447	0.690266	0.737364	0.649609	0.696978	0.656984	0.798374	0.664266	0.669873	0.662773	0.705932	0.797369	0.673102	0.768347	0.704016	0.623258	0.496582	0.6828	0.680169	0.687556	0.79091	0.761639	0.645258	0.6664	0.621947
chr2	207127364		0.770306	0.801871	0.764496	0.821453	0.77467	0.896778	0.803295	0.876478	0.866775	0.746836	0.816824	0.835174	0.807698	0.791678	0.864053	0.783181	0.774174	0.788443	0.806944	0.851759	0.787922	0.708549	0.808225	0.852381	0.850885	0.879016	0.866879	0.814535	0.852906	0.844616	0.815202	0.774868	0.859354	0.805065	0.838399	0.819721	0.715421	0.849812	0.843778	0.909478	0.867687	0.88703	0.836172	0.782797	0.850127	0.88756	0.736577
chr2	207129158		0.365758	0.374991	0.456309	0.399009	0.406618	0.368963	0.407844	0.379339	0.385901	0.331012	0.313543	0.292425	0.3395	0.387711	0.320833	0.29414	0.27836	0.314819	0.28719	0.328522	0.338153	0.316072	0.319306	0.297856	0.287152	0.287713	0.281136	0.0877303	0.147659	0.291366	0.291807	0.362543	0.347849	0.357336	0.350645	0.494202	0.366133	0.295864	0.363154	0.336407	0.364094	0.422098	0.420091	0.397822	0.303681	0.398321	0.330279
chr2	207136184		0.537591	0.521402	0.497855	0.492185	0.546925	0.577057	0.508493	0.503683	0.522072	0.495949	0.479073	0.47922	0.550396	0.528466	0.561834	0.427627	0.531758	0.479698	0.553071	0.516075	0.504413	0.535812	0.433779	0.500305	0.553261	0.504499	0.399602	0.427486	0.526638	0.45136	0.478996	0.434254	0.481515	0.466128	0.532773	0.517003	0.51195	0.421032	0.463418	0.432138	0.504309	0.504012	0.478438	0.556246	0.486628	0.413754	0.502667
chr4	89618324	NAP1L5;HERC3;NAP1L5	0.391487	0.40038	0.430084	0.458021	0.349261	0.450107	0.491316	0.414785	0.440778	0.427277	0.319968	0.402941	0.45197	0.413888	0.411867	0.375097	0.408519	0.463549	0.408718	0.41688	0.383739	0.45923	0.347807	0.442234	0.341454	0.40782	0.414076	0.437411	0.396493	0.365551	0.395254	0.40883	0.454119	0.473209	0.41909	0.487923	0.445195	0.392002	0.42918	0.585045	0.477222	0.407633	0.395167	0.448724	0.558509	0.532038	0.425601
chr4	89618411	NAP1L5;HERC3	0.417222	0.480579	0.46753	0.418685	0.267761	0.46148	0.504657	0.432272	0.472664	0.441058	0.418351	0.398599	0.389165	0.426926	0.430701	0.425537	0.430058	0.462555	0.432528	0.435305	0.464429	0.44449	0.41941	0.458238	0.443968	0.421783	0.442685	0.443271	0.42522	0.460263	0.402138	0.418204	0.422801	0.427243	0.451364	0.510484	0.496432	0.423817	0.354327	0.505448	0.48419	0.515552	0.450123	0.479207	0.543251	0.475641	0.417974
chr4	89618533	NAP1L5;HERC3	0.523189	0.510451	0.474537	0.518179	0.445307	0.487927	0.543825	0.467909	0.477554	0.450527	0.436006	0.430777	0.466018	0.45985	0.469786	0.463751	0.483612	0.469011	0.485155	0.457253	0.456543	0.462817	0.425143	0.395656	0.485261	0.479105	0.470171	0.468986	0.49334	0.460849	0.471046	0.435554	0.472998	0.480444	0.455653	0.487063	0.481308	0.471868	0.411275	0.48917	0.455696	0.511731	0.480691	0.500135	0.532877	0.498259	0.469546
chr4	89618667	NAP1L5;HERC3	0.403172	0.442963	0.432205	0.409965	0.351913	0.409241	0.430834	0.40199	0.389309	0.390676	0.367671	0.365221	0.366784	0.36018	0.389273	0.36843	0.350593	0.408252	0.38246	0.400614	0.401229	0.375746	0.380804	0.380665	0.410657	0.380254	0.378591	0.394471	0.375038	0.420667	0.356796	0.370135	0.376427	0.399649	0.358322	0.446094	0.482002	0.350648	0.377086	0.483849	0.474503	0.451744	0.461738	0.418946	0.474108	0.423319	0.380498
chr4	89618861	NAP1L5;HERC3	0.698207	0.683572	0.668913	0.649837	0.532724	0.681882	0.692648	0.641224	0.630702	0.610962	0.624795	0.62482	0.63156	0.644079	0.640014	0.632676	0.643191	0.652104	0.633695	0.625783	0.631858	0.627294	0.626195	0.616424	0.623547	0.636647	0.652097	0.6414	0.644419	0.633625	0.637152	0.621261	0.637125	0.627673	0.654009	0.69661	0.647852	0.634624	0.602924	0.662684	0.708516	0.683001	0.645873	0.68094	0.68183	0.674134	0.639386
chr4	89618982	NAP1L5;HERC3;NAP1L5	0.549231	0.558206	0.536549	0.516652	0.446355	0.575874	0.570975	0.52647	0.555999	0.494512	0.518381	0.516156	0.535835	0.535368	0.523136	0.524686	0.515284	0.530874	0.538429	0.533696	0.538331	0.496518	0.517576	0.52097	0.511203	0.532358	0.522168	0.529035	0.514716	0.520515	0.53034	0.509532	0.515414	0.524988	0.517763	0.505678	0.498051	0.522545	0.504617	0.57722	0.596445	0.547144	0.463423	0.532873	0.589428	0.557303	0.512228
chr4	89619014	NAP1L5;HERC3;NAP1L5	0.589334	0.610089	0.592775	0.575349	0.490632	0.62641	0.633803	0.572937	0.575214	0.568097	0.560773	0.560249	0.556968	0.558221	0.562306	0.575633	0.567218	0.581436	0.57433	0.572265	0.572848	0.568275	0.582292	0.566324	0.580363	0.576176	0.575305	0.576421	0.596606	0.567682	0.590027	0.552978	0.572195	0.598754	0.597972	0.634942	0.608329	0.566697	0.576269	0.603356	0.620087	0.647472	0.527039	0.643442	0.640708	0.612838	0.5561
chr4	89619023	NAP1L5;HERC3	0.599029	0.631613	0.624184	0.577651	0.479914	0.6142	0.640203	0.590017	0.57734	0.597837	0.576431	0.542817	0.59184	0.568252	0.587492	0.559636	0.561126	0.58787	0.56509	0.613278	0.585627	0.588872	0.571725	0.585305	0.571178	0.563132	0.568982	0.561612	0.58703	0.567604	0.559936	0.586819	0.588547	0.557693	0.58707	0.596728	0.57915	0.578557	0.587875	0.595295	0.621522	0.609167	0.571711	0.606636	0.626952	0.613908	0.590175
chr4	89619030	NAP1L5;HERC3	0.651805	0.631077	0.635299	0.627836	0.44029	0.646598	0.662781	0.618884	0.589537	0.569453	0.612672	0.591909	0.612087	0.599686	0.604451	0.585173	0.607077	0.588371	0.589588	0.584578	0.592162	0.593011	0.5695	0.587499	0.594788	0.588582	0.604144	0.597578	0.596475	0.607193	0.599231	0.632928	0.601047	0.603089	0.588564	0.622025	0.568192	0.605487	0.59656	0.570152	0.587227	0.652133	0.511202	0.540175	0.623517	0.632599	0.615866
chr4	89619038	NAP1L5;HERC3	0.710146	0.687754	0.690503	0.672519	0.592621	0.68624	0.71502	0.622017	0.643938	0.641139	0.655144	0.650109	0.670126	0.666218	0.66574	0.673743	0.702276	0.673862	0.640862	0.650273	0.657117	0.65862	0.638984	0.651408	0.666086	0.667918	0.656467	0.653426	0.660859	0.661875	0.652887	0.649419	0.63902	0.648121	0.670569	0.669112	0.693337	0.656189	0.670774	0.703574	0.705262	0.686456	0.661181	0.698716	0.722054	0.686436	0.660566
chr4	89619051	NAP1L5;HERC3	0.619826	0.623419	0.613366	0.588298	0.435267	0.611495	0.663395	0.567829	0.558447	0.60879	0.564557	0.574483	0.568206	0.58198	0.571446	0.57559	0.602786	0.596546	0.552163	0.568873	0.567724	0.557289	0.570893	0.561753	0.566511	0.60368	0.569675	0.578762	0.577615	0.586268	0.555834	0.588795	0.572439	0.564013	0.559188	0.64613	0.569328	0.576438	0.558876	0.589207	0.587397	0.595856	0.561366	0.584228	0.63848	0.600262	0.58862
chr4	89619053	NAP1L5;HERC3	0.579289	0.574163	0.550151	0.531563	0.476553	0.550348	0.61437	0.520141	0.535718	0.558616	0.529066	0.517282	0.546759	0.527902	0.561695	0.526802	0.543034	0.553856	0.514672	0.525006	0.544224	0.521485	0.515983	0.522878	0.541741	0.553047	0.534619	0.53178	0.545865	0.557583	0.529444	0.537825	0.542849	0.546142	0.507513	0.600157	0.62711	0.555957	0.529781	0.632362	0.66791	0.61533	0.578418	0.597108	0.622211	0.576951	0.560087
chr4	89619085	NAP1L5;HERC3	0.60584	0.614776	0.606108	0.555086	0.536011	0.576788	0.629191	0.572813	0.558993	0.519207	0.56869	0.556278	0.569372	0.567445	0.583552	0.55088	0.58482	0.605829	0.571027	0.546782	0.584644	0.585826	0.562594	0.55732	0.566862	0.596655	0.572289	0.552615	0.603217	0.578213	0.560308	0.598856	0.57158	0.575364	0.554887	0.598644	0.571936	0.585008	0.554315	0.66784	0.626263	0.623007	0.61004	0.539041	0.662252	0.603296	0.585564
chr6	3849095	FAM50B	0.622419	0.580009	0.639406	0.545176	0.57663	0.542317	0.65622	0.585727	0.589279	0.550903	0.570458	0.494241	0.529615	0.541909	0.515806	0.516078	0.566008	0.62745	0.526342	0.526767	0.611474	0.595869	0.517274	0.543432	0.656294	0.54555	0.606664	0.596237	0.510407	0.611716	0.510646	0.603863	0.58633	0.689559	0.580811	0.576884	0.593452	0.483366	0.682229	0.559385	0.739218	0.574983	0.68493	0.734854	0.511122	0.620345	0.623821
chr6	3849190	FAM50B	0.678168	0.614769	0.728964	0.658465	0.506527	0.558523	0.65916	0.651997	0.65407	0.542625	0.589671	0.537711	0.552387	0.626138	0.559557	0.590584	0.643008	0.679778	0.63233	0.561062	0.761799	0.655613	0.527503	0.607442	0.685457	0.577455	0.639848	0.686705	0.590665	0.637989	0.501981	0.708933	0.563151	0.771118	0.603617	0.538168	0.580956	0.48403	0.773583	0.576284	0.742899	0.56609	0.465969	0.815022	0.562153	0.746327	0.674925
chr6	3849235	FAM50B	0.451036	0.429205	0.453246	0.465336	0.407804	0.433426	0.466918	0.435081	0.448816	0.452937	0.458721	0.430116	0.439969	0.429463	0.435175	0.43226	0.45027	0.490078	0.450533	0.389573	0.508035	0.454493	0.409293	0.409806	0.503926	0.400394	0.488293	0.463182	0.39251	0.46372	0.421576	0.450544	0.426104	0.491909	0.411463	0.37576	0.408476	0.414894	0.499153	0.421807	0.451073	0.438732	0.413804	0.483459	0.425519	0.481659	0.492691
chr6	3849272	FAM50B	0.485821	0.441588	0.485363	0.486193	0.406103	0.383404	0.531882	0.475799	0.455539	0.422389	0.449596	0.398226	0.406951	0.397536	0.406019	0.411372	0.463453	0.466581	0.395374	0.409674	0.386307	0.480914	0.410066	0.395017	0.544906	0.417376	0.51037	0.492053	0.430999	0.465016	0.370833	0.485766	0.408013	0.603638	0.402614	0.397599	0.465891	0.386185	0.587794	0.450047	0.578507	0.462161	0.46626	0.586802	0.429207	0.510011	0.527279
chr6	3849277	FAM50B	0.494112	0.471539	0.482303	0.472532	0.522787	0.430052	0.510327	0.485959	0.471656	0.442691	0.47647	0.436079	0.460276	0.446366	0.457293	0.459528	0.47552	0.528239	0.449402	0.441294	0.566635	0.486782	0.441742	0.430516	0.56923	0.444918	0.53177	0.532867	0.437562	0.510382	0.433094	0.480462	0.462582	0.561708	0.436877	0.42192	0.456424	0.446177	0.561596	0.480316	0.580463	0.47306	0.476229	0.58435	0.442955	0.514716	0.522463
chr6	3849294	FAM50B	0.420828	0.425442	0.453707	0.460475	0.329549	0.449202	0.50489	0.467658	0.457346	0.44841	0.462798	0.40769	0.451196	0.407455	0.428919	0.407317	0.481956	0.523385	0.401516	0.436397	0.507823	0.509217	0.400401	0.390846	0.550459	0.402622	0.540748	0.501264	0.424837	0.465846	0.396718	0.476579	0.417852	0.546188	0.427605	0.385407	0.411375	0.425036	0.587996	0.435359	0.519914	0.399849	0.325241	0.565307	0.430899	0.51576	0.523105
chr6	3849327	FAM50B	0.548803	0.481722	0.555776	0.473624	0.493907	0.505924	0.563098	0.56137	0.556046	0.515294	0.532181	0.48687	0.495259	0.46956	0.49119	0.473893	0.541082	0.570062	0.491174	0.417083	0.6448	0.598676	0.481063	0.469504	0.553105	0.518748	0.53933	0.576808	0.542054	0.530269	0.473706	0.544206	0.534251	0.572507	0.529466	0.500611	0.456033	0.499725	0.603649	0.520507	0.643965	0.46759	0.523681	0.545756	0.528079	0.581883	0.574403
chr6	3849331	FAM50B	0.525484	0.453302	0.535054	0.460479	0.431874	0.471477	0.529417	0.540353	0.522515	0.514649	0.510479	0.461064	0.502019	0.480916	0.524007	0.46234	0.53491	0.536735	0.504736	0.399391	0.594169	0.589016	0.493449	0.480175	0.538521	0.495153	0.529118	0.57028	0.511984	0.528144	0.493446	0.535945	0.514846	0.582177	0.508569	0.484453	0.45133	0.494557	0.604036	0.514642	0.557952	0.457667	0.427275	0.532426	0.502888	0.519848	0.578361
chr6	3849350	FAM50B	0.370788	0.410095	0.442623	0.41518	0.375059	0.409211	0.444027	0.385303	0.438203	0.389216	0.400031	0.371458	0.366218	0.367812	0.374917	0.357097	0.412182	0.443117	0.38281	0.352554	0.45887	0.413843	0.345922	0.366719	0.485324	0.358628	0.441845	0.432169	0.365821	0.420257	0.352765	0.422514	0.383964	0.461223	0.383817	0.362635	0.376334	0.353173	0.493299	0.410216	0.446514	0.401519	0.359402	0.504764	0.388395	0.478437	0.478966
chr6	3849381	FAM50B	0.507685	0.522526	0.519843	0.520577	0.405762	0.515213	0.569085	0.512406	0.532598	0.510493	0.517154	0.494281	0.537207	0.511178	0.520265	0.51381	0.544814	0.571588	0.514015	0.511389	0.561612	0.563471	0.498495	0.485821	0.617421	0.526471	0.567296	0.569137	0.469155	0.513435	0.494519	0.530216	0.528661	0.591536	0.500857	0.463989	0.441433	0.501779	0.568901	0.49098	0.567674	0.47325	0.413758	0.508263	0.493633	0.579918	0.587259
chr6	3849391	FAM50B	0.461256	0.441436	0.468618	0.427544	0.298772	0.419612	0.510217	0.46499	0.44233	0.434998	0.451715	0.423092	0.444088	0.442263	0.456669	0.442167	0.474319	0.492668	0.43366	0.434448	0.533264	0.476656	0.415351	0.365421	0.52961	0.454349	0.486914	0.443765	0.401441	0.434967	0.390212	0.468292	0.415651	0.492421	0.408626	0.360031	0.343086	0.4272	0.437668	0.367839	0.401719	0.414035	0.272223	0.427633	0.423319	0.501468	0.482709
chr6	3849411	FAM50B	0.330478	0.381574	0.339288	0.427696	0.37496	0.390999	0.474028	0.40025	0.400222	0.416422	0.413855	0.375104	0.3782	0.369998	0.386161	0.396192	0.472621	0.449752	0.402863	0.35161	0.46368	0.422184	0.322613	0.31468	0.501472	0.3994	0.472126	0.447073	0.358619	0.402176	0.337558	0.396627	0.375578	0.475571	0.341751	0.328214	0.398399	0.375019	0.409388	0.442473	0.413831	0.348414	0.318664	0.427973	0.420338	0.49137	0.450869
chr6	3849434	FAM50B	0.556762	0.537028	0.536684	0.543867	0.545858	0.517566	0.61519	0.551207	0.51995	0.543321	0.550464	0.514789	0.529788	0.518431	0.53115	0.523998	0.564321	0.597232	0.51642	0.530947	0.602201	0.567979	0.517115	0.476574	0.619871	0.540881	0.609286	0.577173	0.498549	0.547439	0.49172	0.568407	0.551789	0.615224	0.532806	0.541165	0.549473	0.519244	0.616421	0.606608	0.649847	0.549655	0.54793	0.597661	0.617968	0.587509	0.610851
chr6	3849442	FAM50B	0.570372	0.533445	0.559988	0.509801	0.527121	0.513869	0.598415	0.539445	0.555561	0.518419	0.536667	0.498922	0.563322	0.496658	0.469783	0.519786	0.575723	0.607549	0.52398	0.528679	0.611579	0.593124	0.530778	0.500147	0.66705	0.551034	0.620788	0.636599	0.508847	0.548854	0.499919	0.553667	0.545369	0.635665	0.494951	0.506184	0.538129	0.496747	0.604115	0.655385	0.693987	0.550711	0.557628	0.636458	0.552734	0.582462	0.590459
chr6	3849458	FAM50B	0.55762	0.55547	0.56023	0.53216	0.521739	0.550614	0.631462	0.590638	0.541475	0.551698	0.549705	0.511097	0.566508	0.514756	0.557582	0.510372	0.60903	0.594831	0.534348	0.540078	0.616674	0.552459	0.515569	0.519521	0.649038	0.506322	0.63531	0.567378	0.518625	0.541443	0.494482	0.572935	0.543343	0.635225	0.501824	0.486871	0.542803	0.515285	0.611299	0.627385	0.650449	0.521212	0.493097	0.594019	0.607469	0.615537	0.60367
chr6	3849475	FAM50B	0.495953	0.463965	0.500355	0.485585	0.441159	0.471197	0.544151	0.547021	0.522619	0.502951	0.490225	0.46033	0.533002	0.502518	0.513783	0.480701	0.519525	0.552538	0.501318	0.491783	0.539038	0.537596	0.453629	0.454473	0.591698	0.449068	0.512457	0.544754	0.467024	0.501353	0.457937	0.495198	0.481571	0.516855	0.51079	0.439965	0.438441	0.504461	0.565864	0.456438	0.482831	0.459622	0.346695	0.455561	0.529539	0.525807	0.516833
chr6	3849536	FAM50B	0.566474	0.55462	0.531851	0.504943	0.514542	0.536682	0.582513	0.545532	0.544202	0.522644	0.517561	0.483597	0.549516	0.496014	0.511581	0.498336	0.542501	0.55506	0.505146	0.495245	0.601846	0.557202	0.506939	0.507642	0.654144	0.545595	0.623086	0.596867	0.534975	0.543458	0.474037	0.527253	0.532682	0.644456	0.48861	0.532223	0.530372	0.529707	0.607428	0.608467	0.631299	0.546465	0.541354	0.618528	0.593305	0.588346	0.614081
chr6	3849542	FAM50B	0.565738	0.551014	0.562209	0.553182	0.627586	0.52451	0.625365	0.552026	0.559031	0.541858	0.534025	0.508459	0.559507	0.535693	0.526768	0.490552	0.5835	0.599196	0.548393	0.575794	0.636894	0.559235	0.505663	0.490887	0.653004	0.545135	0.637513	0.593432	0.524687	0.55528	0.508396	0.535191	0.543261	0.636822	0.480841	0.569656	0.55399	0.5274	0.620812	0.617499	0.69532	0.570473	0.564019	0.601895	0.646016	0.625624	0.60656
chr6	3849577	FAM50B	0.612023	0.643265	0.634066	0.607019	0.612293	0.634543	0.685074	0.63121	0.641048	0.572066	0.631504	0.626643	0.61898	0.579405	0.588013	0.669046	0.680239	0.627356	0.60351	0.588034	0.66521	0.623851	0.584946	0.573612	0.703297	0.633278	0.676487	0.665879	0.593021	0.620511	0.564724	0.599782	0.663749	0.645176	0.566572	0.585357	0.54543	0.590809	0.660624	0.637616	0.703542	0.595693	0.579775	0.660082	0.679675	0.649741	0.637161
chr6	3849688	FAM50B;FAM50B	0.512957	0.468876	0.525617	0.480739	0.541913	0.509706	0.5921	0.484054	0.478024	0.496252	0.508173	0.452811	0.487141	0.466223	0.475153	0.434757	0.463477	0.521838	0.470157	0.452118	0.573618	0.507853	0.478498	0.467164	0.56083	0.500102	0.5462	0.563061	0.488996	0.505749	0.462164	0.495796	0.470069	0.581638	0.454636	0.565191	0.522665	0.449858	0.607005	0.537252	0.649434	0.597156	0.559997	0.631735	0.550491	0.558457	0.555445
chr6	3849690	FAM50B;FAM50B	0.407248	0.428612	0.449998	0.415778	0.296613	0.491608	0.58198	0.451209	0.428197	0.414017	0.438124	0.40123	0.42584	0.407398	0.42993	0.405144	0.430047	0.426721	0.41299	0.396769	0.463493	0.45719	0.377428	0.369029	0.497534	0.40846	0.474277	0.4567	0.425608	0.418354	0.39966	0.437478	0.410769	0.514575	0.402116	0.408777	0.373669	0.400827	0.497195	0.4416	0.532486	0.478904	0.326633	0.515302	0.462222	0.546404	0.502783
chr6	3849702	FAM50B;FAM50B	0.490927	0.466569	0.469508	0.487159	0.44852	0.455486	0.534273	0.470798	0.46715	0.45483	0.472827	0.440757	0.474479	0.455124	0.47085	0.440257	0.497661	0.506915	0.450997	0.428644	0.54736	0.484826	0.471766	0.441692	0.584223	0.475909	0.541723	0.552871	0.465439	0.470159	0.454311	0.462134	0.449438	0.542923	0.420642	0.515597	0.459481	0.462046	0.55898	0.532194	0.625029	0.546603	0.480144	0.597732	0.515758	0.548653	0.531167
chr6	3849801	FAM50B	0.565075	0.52595	0.552199	0.462581	0.455	0.475084	0.591968	0.516866	0.545776	0.495831	0.54139	0.499059	0.52757	0.536438	0.49052	0.502911	0.561426	0.585938	0.504693	0.489355	0.604498	0.557032	0.482443	0.501107	0.616395	0.546775	0.580509	0.577173	0.518294	0.539881	0.47733	0.530212	0.514262	0.631559	0.480214	0.538831	0.556561	0.508399	0.628364	0.580484	0.619303	0.499112	0.45585	0.714631	0.591369	0.595177	0.584727
chr6	3849818	FAM50B	0.600597	0.529883	0.607181	0.491428	0.512561	0.488967	0.645998	0.523728	0.569059	0.486526	0.564278	0.496659	0.509687	0.517572	0.48385	0.476972	0.565953	0.598829	0.484866	0.489587	0.653358	0.558573	0.491554	0.509448	0.609107	0.522105	0.607629	0.586804	0.512222	0.52937	0.461682	0.548458	0.490748	0.694744	0.489496	0.586042	0.557631	0.461549	0.699422	0.601249	0.750607	0.550653	0.590211	0.75001	0.595886	0.634657	0.602477
chr6	144328482	HYMAI;PLAGL1;PLAGL1;PLAGL1;PLAGL1;PLAGL1;PLAGL1;PLAGL1;PLAGL1	0.526959	0.384345	0.539084	0.549129	0.310589	0.429595	0.50023	0.510595	0.544102	0.450887	0.398394	0.472186	0.480467	0.438235	0.522228	0.449682	0.494	0.480371	0.41612	0.518877	0.429826	0.266315	0.484694	0.49028	0.48637	0.407506	0.360449	0.441965	0.515884	0.465886	0.37515	0.418506	0.446265	0.47835	0.520111	0.506843	0.394397	0.444096	0.433945	0.421906	0.495164	0.476003	0.492552	0.464357	0.469768	0.466985	0.44676
chr6	144328917	HYMAI;PLAGL1;PLAGL1;PLAGL1;PLAGL1;PLAGL1;PLAGL1;PLAGL1;PLAGL1	0.498599	0.450062	0.43552	0.446427	0.252523	0.490281	0.498567	0.431485	0.466073	0.445529	0.485166	0.408653	0.464469	0.408894	0.381149	0.423465	0.455311	0.462869	0.479469	0.367629	0.39928	0.371414	0.377502	0.403232	0.483217	0.428604	0.449891	0.360464	0.48961	0.384147	0.367339	0.511406	0.430734	0.448132	0.398487	0.423536	0.447311	0.386523	0.440036	0.566322	0.611326	0.465019	0.479535	0.50562	0.541449	0.552695	0.430872
chr6	144329052	HYMAI;PLAGL1;PLAGL1;PLAGL1;PLAGL1;PLAGL1;PLAGL1;PLAGL1;PLAGL1	0.638709	0.599675	0.621259	0.585301	0.541325	0.607065	0.628966	0.579498	0.570056	0.578537	0.59958	0.552712	0.583268	0.545005	0.580919	0.540495	0.579104	0.587113	0.563821	0.532427	0.536763	0.55736	0.545864	0.555561	0.609871	0.57653	0.598592	0.529905	0.591435	0.585327	0.53656	0.589211	0.579643	0.558306	0.538534	0.5763	0.528132	0.569188	0.547143	0.639265	0.715026	0.569046	0.534863	0.568793	0.671814	0.583298	0.558912
chr6	144329172	HYMAI;PLAGL1;PLAGL1;PLAGL1;PLAGL1;PLAGL1;PLAGL1;PLAGL1;PLAGL1	0.599585	0.583133	0.588834	0.543288	0.467319	0.596648	0.599232	0.539776	0.569574	0.551377	0.541595	0.565732	0.555957	0.533078	0.596795	0.560608	0.535049	0.569215	0.558108	0.560721	0.552921	0.555534	0.537346	0.541736	0.547099	0.555391	0.544213	0.531992	0.553183	0.567431	0.537222	0.568157	0.532058	0.507996	0.543149	0.57439	0.549182	0.570558	0.55067	0.580719	0.621417	0.592927	0.498002	0.58564	0.601437	0.578703	0.533988
chr6	144329331	PLAGL1;HYMAI;PLAGL1;PLAGL1;PLAGL1;PLAGL1;PLAGL1;PLAGL1;PLAGL1;PLAGL1;PLAGL1;PLAGL1;PLAGL1;PLAGL1;PLAGL1	0.489968	0.487095	0.492749	0.48342	0.463381	0.537322	0.530228	0.509374	0.501577	0.477986	0.498924	0.470461	0.480689	0.500038	0.481483	0.490364	0.500046	0.489644	0.499462	0.479188	0.475694	0.484394	0.486162	0.490412	0.482431	0.485302	0.499695	0.478744	0.470238	0.507114	0.472226	0.503977	0.48686	0.47373	0.493766	0.528758	0.507081	0.478841	0.487006	0.521507	0.547173	0.496607	0.502336	0.535915	0.524045	0.501995	0.464881
chr6	144329473	PLAGL1;HYMAI;PLAGL1;PLAGL1;PLAGL1;PLAGL1;PLAGL1;PLAGL1;PLAGL1;PLAGL1;PLAGL1;PLAGL1;PLAGL1;PLAGL1;PLAGL1	0.59598	0.625006	0.611177	0.583689	0.511995	0.639269	0.701069	0.571088	0.598104	0.598297	0.590394	0.588162	0.574735	0.583572	0.567879	0.570103	0.626752	0.599653	0.59186	0.577271	0.578069	0.577153	0.551796	0.584662	0.550369	0.583171	0.571226	0.604008	0.571767	0.590953	0.601526	0.565017	0.552248	0.566298	0.59612	0.608399	0.619228	0.602646	0.600934	0.711897	0.7497	0.624422	0.645149	0.627903	0.704515	0.678492	0.541084
chr6	144329485	PLAGL1;HYMAI;PLAGL1;PLAGL1;PLAGL1;PLAGL1;PLAGL1;PLAGL1;PLAGL1;PLAGL1;PLAGL1;PLAGL1;PLAGL1;PLAGL1;PLAGL1	0.51567	0.510384	0.501865	0.473071	0.38515	0.543813	0.579219	0.477858	0.482698	0.486983	0.482255	0.45198	0.482205	0.445107	0.467619	0.476363	0.49131	0.494079	0.475943	0.461756	0.449515	0.451982	0.423382	0.427056	0.467286	0.447313	0.468559	0.481208	0.474555	0.493044	0.463917	0.454886	0.456202	0.480583	0.471824	0.452138	0.475158	0.452228	0.497622	0.537076	0.570617	0.461659	0.43271	0.499327	0.577332	0.50118	0.468925
chr6	144329732	HYMAI;PLAGL1;PLAGL1;PLAGL1;PLAGL1;PLAGL1;PLAGL1;PLAGL1;PLAGL1	0.648096	0.754232	0.639101	0.724088	0.638022	0.475248	0.610209	0.605445	0.643899	0.596828	0.672436	0.716194	0.628884	0.626416	0.609454	0.694228	0.664166	0.66749	0.656887	0.734044	0.628215	0.622167	0.625252	0.597333	0.613873	0.705545	0.493676	0.6191	0.758053	0.666505	0.725512	0.61286	0.702214	0.567738	0.611903	0.603009	0.623728	0.607019	0.660343	0.675455	0.671563	0.458576	0.636229	0.613751	0.515527	0.763336	0.758796
chr6	144329766	HYMAI;PLAGL1;PLAGL1;PLAGL1;PLAGL1;PLAGL1;PLAGL1;PLAGL1;PLAGL1	0.601661	0.615963	0.572477	0.58263	0.462552	0.552501	0.647981	0.561733	0.566341	0.555278	0.636159	0.583517	0.567406	0.548583	0.555347	0.570627	0.574398	0.590147	0.610755	0.53787	0.576711	0.572337	0.526983	0.54356	0.533692	0.544128	0.566852	0.55085	0.615956	0.605262	0.604588	0.532412	0.566381	0.589716	0.539948	0.521067	0.383633	0.53208	0.570924	0.482944	0.530515	0.532667	0.376913	0.392597	0.523879	0.615564	0.589608
chr6	144329780	HYMAI;PLAGL1;PLAGL1;PLAGL1;PLAGL1;PLAGL1;PLAGL1;PLAGL1;PLAGL1	0.628279	0.596541	0.580787	0.606754	0.529799	0.555407	0.585909	0.547268	0.542512	0.603579	0.567115	0.581247	0.551368	0.55324	0.590007	0.6004	0.545296	0.605133	0.543396	0.616023	0.540878	0.607717	0.573559	0.559367	0.537778	0.595227	0.527064	0.616863	0.600629	0.560978	0.612611	0.535563	0.608596	0.541983	0.519517	0.566693	0.577274	0.565812	0.558238	0.648064	0.628426	0.567662	0.49544	0.583991	0.63778	0.610909	0.621186
chr6	144329789	HYMAI;PLAGL1;PLAGL1;PLAGL1;PLAGL1;PLAGL1;PLAGL1;PLAGL1;PLAGL1	0.735771	0.696799	0.648382	0.64861	0.562792	0.592703	0.666931	0.618065	0.610274	0.650385	0.645523	0.633868	0.618241	0.606805	0.603843	0.638445	0.633124	0.676651	0.641882	0.687747	0.612451	0.654227	0.627183	0.609032	0.536826	0.593157	0.576589	0.647445	0.687107	0.654582	0.687711	0.581336	0.636285	0.603739	0.616818	0.608171	0.594415	0.608436	0.655235	0.732042	0.67475	0.637334	0.553077	0.58512	0.696992	0.651874	0.633292
chr6	144329802	HYMAI;PLAGL1;PLAGL1;PLAGL1;PLAGL1;PLAGL1;PLAGL1;PLAGL1;PLAGL1	0.518897	0.520387	0.494276	0.491079	0.508906	0.511669	0.579797	0.515364	0.515373	0.485697	0.520999	0.506756	0.502148	0.504802	0.490854	0.481563	0.489803	0.525948	0.527164	0.482236	0.515936	0.493939	0.474182	0.472015	0.479463	0.478795	0.499427	0.490571	0.52191	0.550714	0.515106	0.482456	0.487159	0.524885	0.500027	0.472727	0.49532	0.467322	0.510786	0.562879	0.551037	0.506515	0.504631	0.460395	0.535363	0.550889	0.52794
chr6	144329829	HYMAI;PLAGL1;PLAGL1;PLAGL1;PLAGL1;PLAGL1;PLAGL1;PLAGL1;PLAGL1	0.576886	0.498268	0.507353	0.484422	0.432683	0.392168	0.457169	0.479443	0.466956	0.482717	0.51681	0.473533	0.528508	0.485215	0.51593	0.470743	0.550769	0.570794	0.529653	0.549165	0.505082	0.487943	0.460952	0.472241	0.433051	0.405739	0.469805	0.444549	0.507714	0.505594	0.515804	0.470416	0.506133	0.502339	0.507008	0.508837	0.525319	0.515736	0.405776	0.632374	0.612749	0.568356	0.513983	0.54736	0.610016	0.514561	0.481252
chr6	160426951	IGF2R	0.621989	0.738104	0.60982	0.655544	0.687086	0.723439	0.714396	0.613836	0.673687	0.583459	0.656202	0.715047	0.633402	0.611827	0.608898	0.582712	0.675563	0.6679	0.661615	0.615012	0.591197	0.640067	0.586382	0.641174	0.561799	0.660696	0.797673	0.683944	0.674317	0.648402	0.698234	0.586286	0.758136	0.695012	0.634165	0.692141	0.637347	0.689236	0.7343	0.740835	0.668245	0.642732	0.685198	0.57673	0.658527	0.644735	0.6291
chr6	160427501	IGF2R	0.202453	0.28734	0.286721	0.254724	0.238546	0.235514	0.273421	0.252069	0.2542	0.271867	0.22948	0.252339	0.260859	0.283742	0.228505	0.243253	0.255418	0.287011	0.322433	0.286715	0.26439	0.239724	0.218732	0.309531	0.287597	0.220981	0.366335	0.305441	0.280786	0.257323	0.202881	0.238683	0.313271	0.198787	0.335218	0.229202	0.274974	0.318383	0.288601	0.26766	0.263071	0.258596	0.246167	0.216777	0.236397	0.317777	0.222328
chr7	50849805	GRB10	0.690536	0.718832	0.646715	0.580863	0.560681	0.787662	0.816171	0.557204	0.676218	0.6845	0.744314	0.595222	0.621731	0.590185	0.720824	0.680937	0.618483	0.699099	0.698606	0.654559	0.673398	0.596801	0.720705	0.553696	0.683399	0.565796	0.686438	0.581165	0.667351	0.673589	0.565672	0.610284	0.567638	0.589272	0.612559	0.609977	0.51121	0.580055	0.763811	0.725527	0.618677	0.730617	0.528594	0.680335	0.675862	0.730585	0.747307
chr7	50849931	GRB10	0.543497	0.566894	0.53862	0.493229	0.416217	0.574261	0.677007	0.515739	0.541592	0.531777	0.581541	0.516651	0.510465	0.513787	0.567645	0.54862	0.497352	0.54791	0.52254	0.508943	0.52626	0.511587	0.570187	0.517938	0.555208	0.55188	0.515156	0.557822	0.526704	0.5374	0.534189	0.518146	0.50619	0.52925	0.509972	0.531051	0.501802	0.491878	0.545603	0.628946	0.624621	0.569863	0.534978	0.570043	0.609909	0.563994	0.579839
chr7	50850564	GRB10	0.417996	0.430081	0.413576	0.331136	0.402228	0.460739	0.482981	0.39071	0.347347	0.390759	0.380923	0.372387	0.37042	0.358094	0.394485	0.343754	0.348147	0.39306	0.358831	0.389914	0.383934	0.385391	0.371957	0.336936	0.351361	0.377715	0.339106	0.352027	0.364173	0.373077	0.357477	0.395405	0.402081	0.377376	0.331861	0.428563	0.45539	0.366933	0.3529	0.482169	0.497511	0.474707	0.445733	0.456413	0.491518	0.425883	0.405651
chr7	50850870	GRB10	0.458092	0.455944	0.48911	0.457207	0.412464	0.483294	0.534602	0.414496	0.456388	0.42734	0.471171	0.436131	0.53808	0.429414	0.475605	0.37873	0.397241	0.476981	0.444265	0.436626	0.449535	0.473028	0.423306	0.373827	0.442821	0.438114	0.382235	0.435142	0.394683	0.420502	0.153212	0.387208	0.436679	0.450076	0.422599	0.494185	0.472341	0.451207	0.457157	0.567742	0.507676	0.459593	0.511511	0.412677	0.437558	0.458829	0.411909
chr7	94285642	PEG10;PEG10;PEG10;SGCE;SGCE;SGCE;PEG10	0.495645	0.494676	0.468562	0.463339	0.571389	0.490729	0.518607	0.432992	0.472647	0.439387	0.459822	0.42431	0.445504	0.470789	0.481696	0.460477	0.481476	0.497455	0.494995	0.468145	0.460531	0.498658	0.45508	0.474525	0.517435	0.504172	0.436877	0.475354	0.469714	0.476907	0.452264	0.456354	0.454692	0.489283	0.447814	0.481117	0.539268	0.440153	0.511269	0.585896	0.588476	0.492345	0.560026	0.564793	0.580577	0.44738	0.45901
chr7	94285672	PEG10;PEG10;PEG10;SGCE;SGCE;SGCE;PEG10	0.388493	0.408671	0.412279	0.40427	0.352285	0.487097	0.492901	0.408573	0.44498	0.427836	0.432032	0.436037	0.417745	0.410786	0.420968	0.423276	0.401814	0.441233	0.421942	0.383315	0.413637	0.43225	0.403521	0.410719	0.420926	0.406224	0.425234	0.433139	0.409294	0.442015	0.42228	0.430506	0.393612	0.410672	0.42605	0.352273	0.395645	0.421623	0.4379	0.47295	0.400315	0.382946	0.344563	0.422114	0.480168	0.44328	0.420231
chr7	94285685	PEG10;PEG10;PEG10;SGCE;SGCE;SGCE;PEG10	0.47064	0.50554	0.514437	0.498256	0.440595	0.530646	0.56916	0.494182	0.52218	0.503668	0.487897	0.472119	0.503933	0.486596	0.48055	0.497918	0.509858	0.500843	0.477252	0.510246	0.491457	0.502375	0.48956	0.504112	0.500286	0.474645	0.477794	0.487338	0.491737	0.506519	0.489382	0.482054	0.499155	0.512085	0.482091	0.502672	0.493161	0.499677	0.492635	0.535134	0.544599	0.517302	0.498584	0.525969	0.573963	0.478105	0.482822
chr7	94285712	PEG10;PEG10;PEG10;SGCE;SGCE;SGCE;PEG10	0.506977	0.532029	0.511978	0.508511	0.379674	0.533552	0.554028	0.508188	0.522385	0.52446	0.507641	0.509745	0.508243	0.492857	0.501574	0.50733	0.502079	0.533693	0.498273	0.509805	0.50869	0.503539	0.491415	0.517566	0.517722	0.479621	0.497578	0.502596	0.50083	0.509752	0.502471	0.538836	0.498632	0.509904	0.487576	0.477728	0.442367	0.496051	0.511965	0.461532	0.495013	0.524493	0.35376	0.437642	0.537851	0.503995	0.491847
chr7	94285745	SGCE;PEG10;PEG10;PEG10;SGCE;PEG10;SGCE	0.47735	0.518415	0.498379	0.487485	0.417004	0.508799	0.55834	0.496053	0.49661	0.485034	0.480252	0.482951	0.494492	0.488674	0.483264	0.483144	0.528496	0.509273	0.473269	0.515896	0.522189	0.470745	0.45821	0.466166	0.488341	0.474347	0.469182	0.499376	0.49508	0.484744	0.473475	0.487008	0.455502	0.455554	0.475861	0.457381	0.47524	0.478942	0.473444	0.55036	0.473733	0.485184	0.456136	0.453747	0.508984	0.489499	0.451447
chr7	94285759	SGCE;PEG10;PEG10;PEG10;SGCE;PEG10;SGCE	0.556208	0.574378	0.570009	0.55145	0.48556	0.574109	0.612311	0.576807	0.573459	0.534812	0.532091	0.547655	0.541702	0.538278	0.554302	0.556896	0.579541	0.578269	0.514367	0.546223	0.568806	0.557766	0.532711	0.555795	0.570455	0.544416	0.546418	0.548677	0.541282	0.556204	0.540189	0.547639	0.53807	0.526884	0.538564	0.542416	0.56674	0.571848	0.547402	0.577922	0.584108	0.525181	0.473153	0.518839	0.597441	0.539826	0.531786
chr7	94285768	SGCE;PEG10;PEG10;PEG10;SGCE;PEG10;SGCE	0.558989	0.573466	0.549	0.548009	0.492545	0.566951	0.592732	0.533597	0.541794	0.526118	0.524616	0.512578	0.564197	0.552479	0.557759	0.542437	0.536014	0.561075	0.506663	0.543604	0.528078	0.551636	0.530073	0.536051	0.549818	0.526426	0.523898	0.545516	0.552594	0.548322	0.54022	0.526765	0.556246	0.517388	0.55311	0.529534	0.51228	0.522977	0.539747	0.569731	0.588402	0.535053	0.515104	0.48448	0.562864	0.556912	0.518172
chr7	94285777	SGCE;PEG10;PEG10;PEG10;SGCE;PEG10;SGCE	0.344285	0.382911	0.392275	0.361065	0.333419	0.427336	0.452755	0.37286	0.400167	0.400182	0.390683	0.381228	0.382302	0.404148	0.397407	0.385552	0.371315	0.42112	0.351126	0.372251	0.399228	0.369045	0.337042	0.405121	0.397342	0.359704	0.373325	0.396608	0.383726	0.393159	0.374758	0.366721	0.408887	0.328886	0.383404	0.342756	0.365469	0.388352	0.395212	0.451213	0.468878	0.326653	0.355668	0.379614	0.454827	0.397865	0.360191
chr7	94285784	SGCE;PEG10;PEG10;PEG10;SGCE;PEG10;SGCE	0.539697	0.550658	0.535839	0.537114	0.445832	0.548764	0.59046	0.541432	0.547416	0.515364	0.535457	0.516833	0.52233	0.53061	0.554861	0.546843	0.519851	0.541567	0.516674	0.538081	0.528421	0.537298	0.516693	0.519802	0.516128	0.507767	0.526266	0.538624	0.527778	0.537583	0.511802	0.546237	0.546417	0.504034	0.507042	0.566858	0.512123	0.530648	0.522405	0.550172	0.568985	0.529	0.485557	0.477691	0.576696	0.557286	0.512056
chr7	94285814	SGCE;PEG10;PEG10;PEG10;SGCE;PEG10;SGCE	0.477015	0.485737	0.44236	0.461478	0.510498	0.503127	0.523668	0.489912	0.476914	0.481404	0.481068	0.486191	0.501776	0.490283	0.492553	0.471382	0.46016	0.464023	0.467111	0.480492	0.484648	0.490807	0.472689	0.470917	0.486762	0.47573	0.46938	0.484689	0.462445	0.486024	0.464723	0.473892	0.499227	0.479795	0.503288	0.482326	0.494904	0.503027	0.471284	0.505473	0.527578	0.50778	0.507474	0.508379	0.51617	0.508774	0.482488
chr7	94285887	SGCE;PEG10;PEG10;PEG10;SGCE;PEG10;SGCE	0.40636	0.414504	0.348788	0.365477	0.343665	0.408647	0.452268	0.39682	0.379189	0.382781	0.377719	0.352642	0.377708	0.379243	0.367633	0.36447	0.374033	0.432721	0.352461	0.368486	0.373849	0.372491	0.374166	0.357464	0.352161	0.331006	0.377715	0.391639	0.376878	0.371507	0.367136	0.358034	0.381858	0.377579	0.329372	0.446657	0.402659	0.366356	0.350414	0.474697	0.493521	0.427391	0.408228	0.401402	0.469101	0.417424	0.374455
chr7	94285902	SGCE;PEG10;SGCE;PEG10;SGCE	0.050597	0.458426	0.396372	0.380688	0.207629	0.475281	0.471054	0.471914	0.48317	0.456736	0.485164	0.421778	0.427265	0.422688	0.445004	0.446716	0.401387	0.507839	0.384742	0.437812	0.489861	0.47807	0.363372	0.406554	0.421734	0.41962	0.424053	0.412892	0.409916	0.455401	0.446162	0.39192	0.391545	0.462621	0.427038	0.38213	0.371797	0.402867	0.395089	0.472848	0.482124	0.373053	0.331478	0.409572	0.509985	0.46769	0.394761
chr7	94285911	SGCE;PEG10;SGCE;PEG10;SGCE	0.10973	0.210581	0.178719	0.188797	0.0629664	0.219872	0.260132	0.216431	0.234193	0.199563	0.254514	0.219655	0.221064	0.208129	0.237222	0.211287	0.186928	0.273145	0.164137	0.214764	0.230499	0.224864	0.214452	0.224613	0.198228	0.23355	0.226833	0.196144	0.24613	0.219344	0.207517	0.167143	0.20264	0.232486	0.203278	0.201672	0.173401	0.200282	0.180284	0.265675	0.218412	0.234633	0.13994	0.173699	0.31674	0.267645	0.218113
chr7	94285942	SGCE;PEG10;SGCE;PEG10;SGCE	0.483579	0.506197	0.518429	0.492255	0.51308	0.529407	0.526706	0.472845	0.499273	0.481966	0.493016	0.481757	0.477655	0.490871	0.494668	0.493323	0.448777	0.511754	0.427098	0.455402	0.500112	0.487679	0.456641	0.495094	0.500401	0.447701	0.457475	0.500283	0.482144	0.502927	0.46329	0.495345	0.445749	0.503537	0.485904	0.472235	0.459448	0.486185	0.464582	0.54231	0.523065	0.460288	0.423228	0.506343	0.54408	0.538836	0.476813
chr7	94285951	SGCE;PEG10;SGCE;PEG10;SGCE	0.530533	0.566501	0.524585	0.536729	0.57436	0.557337	0.598123	0.505863	0.534681	0.501369	0.513903	0.489281	0.489478	0.528306	0.539126	0.511187	0.499402	0.514034	0.463643	0.49272	0.535915	0.521931	0.507056	0.50658	0.528189	0.483375	0.496099	0.535396	0.514147	0.515726	0.512568	0.519335	0.513188	0.504515	0.536135	0.542537	0.497243	0.533659	0.498653	0.553827	0.573228	0.559458	0.493364	0.533682	0.572304	0.572233	0.517767
chr7	94285960	SGCE;PEG10;SGCE;PEG10;SGCE	0.459918	0.468015	0.444945	0.420201	0.549239	0.478578	0.51518	0.431696	0.426476	0.424272	0.450624	0.423267	0.450737	0.415352	0.455875	0.416158	0.434715	0.456278	0.388739	0.429037	0.413578	0.447584	0.430176	0.414408	0.447022	0.417396	0.425522	0.417392	0.448347	0.447762	0.42719	0.453239	0.42387	0.424447	0.445044	0.451251	0.492997	0.436381	0.414906	0.555063	0.55482	0.461401	0.503644	0.488847	0.542715	0.514841	0.445517
chr7	94285993	SGCE;PEG10;SGCE;PEG10;SGCE	0.463635	0.479973	0.419022	0.434157	0.434259	0.467356	0.512174	0.406443	0.396001	0.411655	0.424667	0.419941	0.416396	0.396368	0.391097	0.429028	0.42026	0.451493	0.33496	0.408603	0.420088	0.429034	0.40301	0.414824	0.419521	0.42345	0.426581	0.414302	0.418088	0.422965	0.38687	0.414536	0.425272	0.414066	0.403401	0.43979	0.499085	0.442814	0.378777	0.476384	0.496708	0.387819	0.401777	0.49538	0.532024	0.510285	0.408895
chr7	94286086	SGCE;PEG10;SGCE;PEG10;SGCE	0.428946	0.438536	0.408815	0.356513	0.386752	0.394771	0.43347	0.379543	0.385425	0.393821	0.388746	0.372795	0.360661	0.414229	0.391149	0.378525	0.379619	0.440645	0.388023	0.380288	0.386067	0.390111	0.387758	0.337383	0.365111	0.371448	0.377957	0.37606	0.404664	0.375067	0.357142	0.364319	0.39128	0.409086	0.372724	0.403613	0.431924	0.358474	0.360482	0.482218	0.505815	0.432076	0.414408	0.456042	0.431514	0.448424	0.394922
chr7	94286110	SGCE;PEG10;SGCE;PEG10;SGCE	0.446707	0.441525	0.408519	0.39371	0.42424	0.40073	0.422164	0.388519	0.401435	0.398742	0.431779	0.388119	0.387303	0.405436	0.40643	0.394458	0.411139	0.434349	0.353964	0.41388	0.424778	0.413441	0.388974	0.368979	0.392151	0.38725	0.374132	0.363037	0.424325	0.407561	0.388694	0.379558	0.397586	0.421163	0.38112	0.419866	0.41813	0.399836	0.378791	0.491938	0.461705	0.435982	0.442407	0.416734	0.510492	0.465162	0.415267
chr7	94286131	SGCE;PEG10;SGCE;PEG10;SGCE	0.596015	0.595601	0.54878	0.581995	0.590834	0.53975	0.567133	0.52353	0.56231	0.548055	0.554463	0.547161	0.56133	0.543478	0.583421	0.567939	0.549451	0.562122	0.529128	0.519087	0.548191	0.548539	0.554613	0.562029	0.559323	0.557188	0.54722	0.555874	0.591848	0.509678	0.529315	0.578487	0.565218	0.557708	0.539745	0.553511	0.568748	0.567936	0.591634	0.624551	0.568632	0.557831	0.604301	0.55539	0.583316	0.626838	0.536648
chr7	94286208	SGCE;PEG10;SGCE;PEG10;SGCE	0.562597	0.579335	0.546073	0.528746	0.577804	0.522481	0.574316	0.541951	0.541987	0.541794	0.573835	0.518917	0.542308	0.566999	0.532869	0.535031	0.551369	0.561032	0.533518	0.523433	0.509815	0.567736	0.512915	0.505879	0.537447	0.53848	0.540104	0.540081	0.557845	0.525887	0.50986	0.572999	0.543388	0.531277	0.50485	0.55352	0.540006	0.506333	0.505882	0.570107	0.642613	0.5589	0.57027	0.57781	0.579896	0.55519	0.525264
chr7	94286219	SGCE;PEG10;SGCE;PEG10;SGCE	0.560016	0.542209	0.519054	0.493611	0.507351	0.485576	0.500415	0.496029	0.521236	0.530602	0.541809	0.491613	0.507867	0.523116	0.499483	0.472644	0.527762	0.554329	0.512841	0.500003	0.513445	0.513205	0.503975	0.479701	0.507374	0.504394	0.51555	0.506073	0.519777	0.503852	0.52024	0.488714	0.513627	0.519969	0.501208	0.50698	0.534916	0.496014	0.469286	0.543122	0.588152	0.538719	0.573698	0.564168	0.55214	0.508885	0.517677
chr7	94286232	SGCE;PEG10;SGCE;PEG10;SGCE	0.479564	0.495517	0.454213	0.429668	0.550306	0.456139	0.472251	0.433577	0.479717	0.449445	0.456147	0.460937	0.459124	0.452539	0.443243	0.440952	0.466389	0.486992	0.453957	0.426654	0.439022	0.480113	0.428918	0.406709	0.459201	0.452475	0.457068	0.466573	0.467465	0.453633	0.435978	0.46207	0.465558	0.460709	0.43593	0.470153	0.507464	0.455949	0.408796	0.498785	0.516849	0.475508	0.508712	0.49145	0.519939	0.470547	0.454846
chr7	94286243	SGCE;PEG10;SGCE;PEG10;SGCE	0.568412	0.535311	0.529276	0.51778	0.511428	0.512537	0.516029	0.523663	0.533976	0.536711	0.553434	0.500221	0.538965	0.548094	0.54361	0.533719	0.53629	0.57997	0.550333	0.526191	0.515326	0.563603	0.517275	0.517533	0.552839	0.55156	0.547531	0.543256	0.563399	0.5171	0.531717	0.546771	0.532681	0.53905	0.506575	0.536818	0.507404	0.537943	0.540449	0.587833	0.625752	0.551828	0.545197	0.522817	0.601279	0.507771	0.549556
chr7	94286261	SGCE;PEG10;SGCE;PEG10;SGCE	0.256375	0.333086	0.320792	0.295043	0.228272	0.396147	0.418676	0.341948	0.339459	0.345266	0.343232	0.338633	0.313894	0.363146	0.337924	0.365364	0.325927	0.332349	0.296202	0.324792	0.332474	0.344538	0.273879	0.23213	0.29946	0.300504	0.323316	0.330408	0.302631	0.3503	0.306514	0.329443	0.282369	0.279368	0.35184	0.282215	0.284403	0.330886	0.30813	0.401604	0.334501	0.28211	0.183578	0.303944	0.397606	0.415726	0.328158
chr7	94286263	SGCE;PEG10;SGCE;PEG10;SGCE	0.548975	0.54338	0.540068	0.526562	0.623104	0.526383	0.529814	0.519145	0.546316	0.541617	0.550142	0.529012	0.548777	0.548866	0.552338	0.521354	0.547086	0.546298	0.544895	0.518058	0.534644	0.538504	0.538323	0.505983	0.55196	0.558996	0.549838	0.520469	0.539664	0.517549	0.543847	0.552085	0.556523	0.527243	0.51412	0.595611	0.581376	0.551705	0.555909	0.619157	0.643437	0.587408	0.581476	0.558122	0.608837	0.580852	0.560096
chr7	94286267	SGCE;PEG10;SGCE;PEG10;SGCE	0.601542	0.582072	0.561245	0.570872	0.614081	0.556538	0.57035	0.536308	0.527209	0.548271	0.564033	0.526852	0.565338	0.53674	0.557478	0.554004	0.544049	0.544922	0.535669	0.52579	0.52601	0.570751	0.533752	0.54969	0.550927	0.54326	0.549032	0.540975	0.565507	0.535271	0.507476	0.5512	0.55875	0.546479	0.5217	0.601789	0.589582	0.545569	0.550209	0.618957	0.669119	0.625228	0.623316	0.569059	0.60865	0.585406	0.561512
chr7	94286294	SGCE;PEG10;SGCE;PEG10;SGCE	0.554794	0.564115	0.577699	0.58119	0.64475	0.574952	0.552533	0.52566	0.573463	0.556989	0.585568	0.562526	0.552406	0.600387	0.553638	0.548321	0.584988	0.548833	0.574439	0.55162	0.566573	0.573788	0.544581	0.533192	0.55486	0.571242	0.56887	0.567276	0.58688	0.547851	0.545998	0.544887	0.551523	0.547675	0.540631	0.561074	0.544613	0.568132	0.558818	0.649517	0.652142	0.571965	0.585199	0.582299	0.637211	0.59632	0.559825
chr7	94286304	SGCE;PEG10;SGCE;PEG10;SGCE	0.479374	0.475792	0.456366	0.456801	0.445079	0.52668	0.507195	0.506395	0.479401	0.495369	0.483797	0.494614	0.477988	0.492512	0.465541	0.487041	0.497312	0.478374	0.473063	0.499921	0.486488	0.480494	0.453888	0.420984	0.506692	0.481329	0.489297	0.4921	0.475051	0.485095	0.466883	0.500464	0.47274	0.452648	0.470261	0.412191	0.480927	0.492517	0.432756	0.504928	0.507752	0.460876	0.445549	0.479541	0.511606	0.492046	0.478773
chr7	94286343	SGCE;PEG10;SGCE;PEG10;SGCE	0.574661	0.575509	0.552009	0.528559	0.574057	0.52386	0.573292	0.558802	0.571072	0.550915	0.554	0.546635	0.555633	0.554897	0.573117	0.543657	0.595855	0.606892	0.566091	0.53437	0.5197	0.568706	0.561314	0.522683	0.552274	0.587689	0.559111	0.541144	0.587883	0.52498	0.539786	0.561816	0.588526	0.555484	0.545597	0.578878	0.560346	0.563874	0.52801	0.599181	0.565887	0.520845	0.581858	0.5303	0.618524	0.55736	0.577466
[truncated: 516 more rows]
[truncated: 20 more columns]
