# Supplementary material for: Differences in expression rather than methylation at placenta-specific imprinted loci is associated with intrauterine growth restriction
Source: Clin Epigenetics. 2019 Feb 26;11:35. doi: 10.1186/s13148-019-0630-4 (PMC6390544; doi:10.1186/s13148-019-0630-4)
Supplement: Supplementary file 6 — Catalogue of outliers. Outliers identified using 1.5 IQR for placenta-specific imprinted DMRs using HM450k array dataset. (XLSX 12 kb) [file 13148_2019_630_MOESM6_ESM.xlsx]

## Sheet: Sheet1
DMR	chr	iqr.1.5	iqr.1.5.samples	iqr.2.0	iqr.2.0.samples	iqr.2.5	iqr.2.5.samples	iqr.3.0	iqr.3.0.samples	norm.0.05	norm.0.05.samples	logis.0.10	logis.0.10.samples	extrem.I	extrem.I.samples	extrem.II	extrem.II.samples
THAP3	1	0		0		0		0		0		0		0		0
AGO1	1	1	PL35	0		0		0		1	PL66	0		0		0
TET3	2	0		0		0		0		1	PL66	1	PL66	1	PL66	1	PL66
GPR1-AS	2	0		0		0		0		0		0		0		0
ZNF385D	3	0		0		0		0		0		0		0		0
MCCC1	3	0		0		0		0		3	PL11; PL53; PL77	0		2	PL11; PL77	5	PL11; PL77; PL53; PL58; PL163
SH3BP2	4	0		0		0		0		4	PL14; PL60; PL74; PL159	0		1	PL159	0
FAM149A	4	0		0		0		0		0		0		0		0
RHOBTB3	5	1	PL74	0		0		0		2	PL74; PL106	0		2	PL74; PL106	2	PL74; PL106
MOCS1	6	3	PL28; PL44; PL217	0		0		0		4	PL28; PL44; PL56; PL217	0		2	PL28; PL44	9	PL44; PL28; PL217; PL56; PL1; PL29; PL163; PL16; PL107
LIN28B	6	9	PL9; PL13; PL34; PL35; PL49; PL64; PL67; PL109; PL216	8	PL9; PL34; PL35; PL49; PL64; PL67; PL109; PL216	4	PL9; PL34; PL35; PL216	0		8	PL9; PL34; PL35; PL49; PL64; PL67; PL109; PL216	1	PL216	9	PL9; PL13; PL34; PL35; PL49; PL64; PL67; PL109; PL216	8	PL216; PL35; PL9; PL34; PL64; PL49; PL67; PL109
AIM1	7	4	PL38; PL55; PL89; PL140	3	PL38; PL55; PL140	1	PL55	1	PL55	3	PL38; PL55; PL140	1	PL55	3	PL38; PL55; PL140	5	PL55; PL38; PL140; PL89; PL58
SCIN	7	3	PL74; PL148; PL154	2	PL74; PL148	1	PL148	1	PL148	3	PL74; PL148; PL154	1	PL148	3	PL74; PL148; PL154	6	PL148; PL74; PL154; PL58; PL55; PL29
AGBL3	7	1	PL74	1	PL74	1	PL74	1	PL74	1	PL74	1	PL74	2	PL74; PL80	2	PL74; PL80
R3HCC1	8	0		0		0		0		0		0		0		0
ZFAT	8	1	PL45	0		0		0		2	PL45; PL189	0		2	PL45; PL189	6	PL45; PL189; PL159; PL37; PL51; PL163
GLIS3	9	0		0		0		0		1	PL215	0		0		0
DCAF10	9	2	PL74; PL163	1	PL163	1	PL163	0		2	PL74; PL163	0		3	PL53; PL74; PL163	7	PL163; PL74; PL53; PL77; PL58; PL161; PL222
JMJD1C	10	3	PL74; PL78; PL163	2	PL74; PL78	0		0		3	PL74; PL78; PL163	0		3	PL74; PL78; PL163	5	PL78; PL74; PL163; PL73; PL58
RNF141	11	1	PL97	0		0		0		0		0		0		0
PAK1	11	0		0		0		0		0		0		0		0
ZC3H12C	11	0		0		0		0		2	PL12; PL73	0		1	PL12	0
OPCML	11	0		0		0		0		2	PL55; PL74	0		2	PL55; PL74	3	PL55; PL74; PL50
ST8SIA1	12	0		0		0		0		3	PL18; PL34; PL46	0		0		0
N4BP2L1	13	1	PL163	1	PL163	1	PL163	1	PL163	2	PL74; PL163	1	PL163	1	PL163	2	PL163; PL74
FAM174B	15	0		0		0		0		1	PL72	0		1	PL72	1	PL72
CMTM3	16	2	PL20; PL226	0		0		0		3	PL20; PL63; PL226	0		3	PL20; PL63; PL226	8	PL20; PL226; PL63; PL74; PL31; PL55; PL77; PL46
ZNF396	18	6	PL1; PL20; PL108; PL146; PL179; PL216	4	PL20; PL108; PL146; PL216	2	PL20; PL108	1	PL108	5	PL1; PL20; PL108; PL146; PL216	1	PL108	6	PL1; PL20; PL108; PL146; PL179; PL216	7	PL108; PL20; PL216; PL146; PL1; PL179; PL59
DNMT1	19	2	PL37; PL45	0		0		0		2	PL37; PL45	0		2	PL37; PL45	2	PL45; PL37
C19MC	19	0		0		0		0		1	PL90	0		0		0
ZHX3	20	7	PL9; PL29; PL54; PL71; PL74; PL93; PL165	5	PL9; PL29; PL71; PL74; PL165	3	PL9; PL71; PL74	1	PL71	4	PL9; PL71; PL74; PL165	1	PL71	5	PL9; PL29; PL71; PL74; PL165	7	PL71; PL9; PL74; PL165; PL29; PL93; PL54
