# Supplementary material for: Differences in expression rather than methylation at placenta-specific imprinted loci is associated with intrauterine growth restriction
Source: Clin Epigenetics. 2019 Feb 26;11:35. doi: 10.1186/s13148-019-0630-4 (PMC6390544; doi:10.1186/s13148-019-0630-4)
Supplement: Supplementary file 10 — Multivariant analysis. Identification of factors/conditions that influence expression levels between IUGR and control placenta samples. (XLSX 12 kb) [file 13148_2019_630_MOESM10_ESM.xlsx]

## Sheet: Sheet1
Multivariant linear regression
Gene	Model with all potential confounders		Coefficients			Best model
	R2 adj.	p	Factor	Standardized ℬ	p	R2 adj.	p	Standardized ℬ	p
GPR1-AS1	0.151	0.61	IUGR	0.258	0.141	0.204	0.005	0.404	0.004
			Gestational age	0.122	0.499			0.25	0.07
			B.Wt	0.225	0.231
			Mothers height	-0.88	0.584
			ART	0.132	0.426			0.218	0.114
			Fetal sex	-0.136	0.376			-0.66	0.67
ZHX3	0.211	0.01	IUGR	0.19	0.228	0.235	0.002	0.196	0.175
			Gestational age	-0.48	0.008			-0.482	0.005
			B.Wt	0.31	0.075			0.309	0.059
			Mothers height	0.02	0.89
ADAM23	0.534	0	IUGR	-0.004	0.976		THE SAME
			Gestational age	-0.85	0
			B.Wt	0.29	0.04
			Mothers height	-0.223	0.056
			Primiparous	-0.124	0.278
LIN28B	0.105	0.07	IUGR	0.55	0.732	0.133	0.016	0.062	0.666
			Gestational age	-0.441	0.019			-0.443	0.009
			B.Wt	0.375	0.049			0.374	0.03
			Mothers height	0.028	0.0844
PEG10	0.075	0.159	IUGR	0.1	0.562	0.133	0.007	0.168	0.187
			Gestational age	-0.019	0.921
			B.Wt	0.025	0.9
			Mothers weight	0.171	0.271
			Fetal sex	-0.311	0.05			-0.332	0.011
ZDBF2	0.028	0.307	IUGR	0.313	0.086	0.094	0.024	0.273	0.036
			Gestational age	-0.076	0.701
			B.Wt	-0.054	0.789
			Mothers height	-0.044	0.797
			ART	0.296	0.119			0.282	0.031
ZNF331	0.177	0.028	IUGR	-0.311	0.061		THE SAME
			B.Wt	0.432	0.02
			Gestational age	-0.462	0.014
			Mothers height	0.029	0.255
			Labor	-0.173	0.0257
